# Supplementary material for: Implementation of adaptive integration method for free energy calculations in molecular systems
Source: PeerJ Comput Sci. 2020 Mar 16;6:e264. doi: 10.7717/peerj-cs.264 (PMC7808261; doi:10.7717/peerj-cs.264)
Supplement: Supplemental Information 1 — Three directories: (1) gmxProgFiles contains source code to build AIM into GROMACS 5.1.4; (2) gmxInputFiles contains input files for GROMACS to reproduce our results; (3) AnalysisFiles contains Jupyter notebook files for analyzing results producing graphs. [file peerj-cs-06-264-s001.gz]

Archive with 33 entries (29 files):
- AnalysisFiles
- AnalysisFiles/methane.ipynb
- AnalysisFiles/aim_modules.py
- AnalysisFiles/tripep.ipynb
- AnalysisFiles/.ipynb_checkpoints
- AnalysisFiles/.ipynb_checkpoints/methane-checkpoint.ipynb
- AnalysisFiles/README.txt
- AnalysisFiles/aim_modules.pyc
- gmxInputFiles
- gmxInputFiles/methane_md.mdp
- gmxInputFiles/tripep_A2V_em.mdp
- gmxInputFiles/methane_fixed.mdp
- gmxInputFiles/methane_expanded.mdp
- gmxInputFiles/tripep_A2V_pr.mdp
- gmxInputFiles/tripep_A2V_md.mdp
- gmxInputFiles/tripep_A2V.gro
- gmxInputFiles/tripep_A2V_expanded.mdp
- gmxInputFiles/tripep_A2V.top
- gmxInputFiles/tripep_A2V.itp
- gmxInputFiles/methane_em.mdp
- gmxInputFiles/methane.gro
- gmxInputFiles/README.txt
- gmxInputFiles/methane.top
- gmxInputFiles/methane_pr.mdp
- gmxInputFiles/tripep_A2V_fixed.mdp
- gmxProgFiles
- gmxProgFiles/names.c
- gmxProgFiles/state.h
- gmxProgFiles/typedefs.c
- gmxProgFiles/paths.txt
- gmxProgFiles/expanded.c
- gmxProgFiles/README.txt
- gmxProgFiles/enums.h
