# Supplementary material for: Implementation of adaptive integration method for free energy calculations in molecular systems
Source: PeerJ Comput Sci. 2020 Mar 16;6:e264. doi: 10.7717/peerj-cs.264 (PMC7808261; doi:10.7717/peerj-cs.264)
Supplement: Supplemental Information 1 — Three directories: (1) gmxProgFiles contains source code to build AIM into GROMACS 5.1.4; (2) gmxInputFiles contains input files for GROMACS to reproduce our results; (3) AnalysisFiles contains Jupyter notebook files for analyzing results producing graphs. [file peerj-cs-06-264-s001.gz › AnalysisFiles/methane.ipynb]

# %% [code]
import aim_modules as am
import numpy as np
import pandas as pd
from scipy import stats
import matplotlib.patches as mpatches
import matplotlib.pyplot as plt
import seaborn as sns 
%matplotlib inline
import pandas as pd
from os import listdir
from os.path import isfile, join

import matplotlib
font = {'family' : 'normal',
        'weight' : 'normal',
        'size'   : 24}

matplotlib.rc('font', **font)

sns.set()
colors = sns.color_palette("Set2")
sns.set_palette(colors)
sns.set(font_scale=2.0)  # crazy big
sns.set_style("white")
import matplotlib.ticker as ticker


# %% [markdown]
# Inputs

"TI" represents fixed lambda results. For "TI" we expect to bring in the pickled results from alchemical-analysis.py.

AIM input is taken from GROMACS log files using the following script:

```bash
#!/bin/bash
lambdas=11
tail_lines=115
out="aim100ps11ls0"
for i in {1..8}; do tail -$tail_lines out0$i.log | grep -A $lambdas "1  0.000  0.000" | tr -d "<<" >> $out$i.out; done
```

# %% [markdown]
## We want to find the right lambda schedule
## First let's look at 8 trials of 100ps of 11 lambdas. 


# %% [code]
# collect all of the TI information
runs = ["run01","run02","run03","run04","run05","run06","run07","run08"]
times = ["100ps"]
ti_home = "/Users/ChrisM/Documents/workspace/methane/TI/11lams/"
names = ["N","CoulL","VdwL","Count","G","dG","AIMCount","dGCoulL","dGVdwL"]
ti_names = ["dGCoulL","dGVdwL"]
vdwLambdas = np.linspace(0.0,1.0,11)
coulLambdas = np.zeros(11)

# create a dictionary to hold our results
# each result is a dataframe
# these results aren't comparable because they are for a different setup but we use
# this to init our dictionary
results = {}
for i in times:
    root = ti_home+i
    results[i] = am.import_pickle(root, runs, "results")

# %% [code]
# collect AIM results
import pandas as pd
home = "/Users/ChrisM/Documents/workspace/methane/AIM/"
times = ["100ps"]
aim_averages = {}
num_lams = 11
avg = np.zeros(num_lams-1)

cubic_states = {}
trapz_states = {}
aim_dhdl_states = {}
aim_dgdcoul = {}
aim_dgdvdw = {}
aim_dhdl_states = {}
aim_dgdcoul_averages = {}
aim_dgdvdw_averages = {}
aim_dgdcoulavg = np.zeros(num_lams)
aim_dgdvdwavg = np.zeros(num_lams)

for j in times:
    files = ["aim{0}11ls0{1}.out".format(j,i) for i in range(1,9)]
    totals = []
    cubics = []
    cubic_states[j] = {}
    trapz_states[j] = {}
    aim_dhdl_states[j] = {}
    aim_dgdcoul[j] = {}
    aim_dgdvdw[j] = {}
    for i in files:
        cubic_states[j][i] = []
        trapz_states[j][i] = []
        aim_dhdl_states[j][i] = []
        file_in = "/Users/ChrisM/Documents/workspace/methane/AIM/{0}".format(i)
        aim, aim_cubic, counts, trapz, cubic, dhdl, dgdcoul, dgdvdw, coulLambdas, vdwLambdas = am.quad_AIM(file_in, names)
        totals.append(aim)
        cubics.append(aim_cubic)
        trapz_states[j][i] = trapz
        cubic_states[j][i] = cubic
        aim_dhdl_states[j][i] = dhdl
        aim_dgdcoul[j][i] = dgdcoul
        aim_dgdvdw[j][i] = dgdvdw
        
        aim_averages[j] = {}
        for k in range(num_lams-1):
            avg[k] += trapz_states[j][i][k]/len(files)
            
        aim_dgdcoul[j][i] = dgdcoul
        aim_dgdvdw[j][i] = dgdvdw

        for k in range(num_lams):
            aim_dgdcoulavg[k] += aim_dgdcoul[j][i][k]/len(files)
            aim_dgdvdwavg[k] += aim_dgdvdw[j][i][k]/len(files)
        #hist_plot = am.hist_flatness(counts, i, 0, 0.2)
        
    results[j]['AIM'] = np.array(totals)
    results[j]['AIM-CUBIC'] = np.array(cubics)

    aim_averages[j] = avg

ti_home = "/Users/ChrisM/Documents/workspace/methane/TI/11lams/"
# collect TI results
cubic_states = {}
trapz_states = {}
ti_dhdl_states = {}
ti_dgdcoul_averages = {}
ti_dgdvdw_averages = {}
ti_averages = {}
num_lams = len(coulLambdas)
ti_dgdcoulavg = np.zeros(num_lams)
ti_dgdvdwavg = np.zeros(num_lams)
ti_dgdcoul = {}
ti_dgdvdw = {}
avg = np.zeros(num_lams-1)

for j in times:
    totals = []
    cubics = []
    cubic_states[j] = {}
    trapz_states[j] = {}
    ti_dhdl_states[j] = {}
    ti_dgdcoul[j] = {}
    ti_dgdvdw[j] = {}
    for i in runs:
        file_in = ti_home+j+"/"+i+"/methaneTI{0}.out".format(j)
        ti, ti_cubic, trapz, cubic, dhdl, dgdcoul, dgdvdw = am.quad_TI(file_in, ti_names, coulLambdas, vdwLambdas)
        totals.append(ti)
        cubics.append(ti_cubic)
        trapz_states[j][i] = trapz
        cubic_states[j][i] = cubic
        ti_dhdl_states[j][i] = dhdl
        ti_dgdcoul[j][i] = dgdcoul
        ti_dgdvdw[j][i] = dgdvdw

    
        for k in range(num_lams-1):
            avg[k] += trapz_states[j][i][k]/len(runs)
        for k in range(num_lams):
            ti_dgdcoulavg[k] += ti_dgdcoul[j][i][k]/len(runs)
            ti_dgdvdwavg[k] += ti_dgdvdw[j][i][k]/len(runs)
    ti_averages[j] = avg
    results[j]['TI'] = np.array(totals)
    results[j]['TI-CUBIC'] = np.array(cubics)
    
    
df_allk = {}
df_allk['AIM_VDW'] = aim_dgdvdwavg
df_allk['FIXED_VDW'] = ti_dgdvdwavg
df_allk['Coul_Lambdas'] = coulLambdas
df_allk['VdW_Lambdas'] = vdwLambdas

eleven_lambdas = pd.DataFrame.from_dict(df_allk)
eleven_results = results['100ps'].apply(np.vectorize(am.convert_to_kcal))
eleven_results['Number of Lambdas'] = 11

# %% [markdown]
# Now 21 Lambdas

# %% [code]
# collect all of the TI information
runs = ["run01","run02","run03","run04","run05","run06","run07","run08"]
times = ["100ps"]
ti_home = "/Users/ChrisM/Documents/workspace/methane/TI/21lams/"
names = ["N","CoulL","VdwL","Count","G","dG","AIMCount","dGCoulL","dGVdwL"]
ti_names = ["dGCoulL","dGVdwL"]

# create a dictionary to hold our results
# each result is a dataframe
# these results aren't comparable because they are for a different setup but we use
# this to init our dictionary
results = {}
for i in times:
    root = ti_home+i
    results[i] = am.import_pickle(root, runs, "results")

# collect AIM results
import pandas as pd
home = "/Users/ChrisM/Documents/workspace/methane/AIM/"
times = ["100ps"]
aim_averages = {}
num_lams = 21
avg = np.zeros(num_lams-1)

cubic_states = {}
trapz_states = {}
aim_dhdl_states = {}
aim_dgdcoul = {}
aim_dgdvdw = {}
aim_dhdl_states = {}
aim_dgdcoul_averages = {}
aim_dgdvdw_averages = {}
aim_dgdcoulavg = np.zeros(num_lams)
aim_dgdvdwavg = np.zeros(num_lams)

for j in times:
    files = ["aim{0}21ls0{1}.out".format(j,i) for i in range(1,9)]
    totals = []
    cubics = []
    cubic_states[j] = {}
    trapz_states[j] = {}
    aim_dhdl_states[j] = {}
    aim_dgdcoul[j] = {}
    aim_dgdvdw[j] = {}
    for i in files:
        cubic_states[j][i] = []
        trapz_states[j][i] = []
        aim_dhdl_states[j][i] = []
        file_in = "/Users/ChrisM/Documents/workspace/methane/AIM/{0}".format(i)
        aim, aim_cubic, counts, trapz, cubic, dhdl, dgdcoul, dgdvdw, coulLambdas, vdwLambdas = am.quad_AIM(file_in, names)
        totals.append(aim)
        cubics.append(aim_cubic)
        trapz_states[j][i] = trapz
        cubic_states[j][i] = cubic
        aim_dhdl_states[j][i] = dhdl
        aim_dgdcoul[j][i] = dgdcoul
        aim_dgdvdw[j][i] = dgdvdw
        
        aim_averages[j] = {}
            
        aim_dgdcoul[j][i] = dgdcoul
        aim_dgdvdw[j][i] = dgdvdw

    
        for k in range(num_lams-1):
            avg[k] += trapz_states[j][i][k]/len(files)
        for k in range(num_lams):
            aim_dgdcoulavg[k] += aim_dgdcoul[j][i][k]/len(files)
            aim_dgdvdwavg[k] += aim_dgdvdw[j][i][k]/len(files)
            
        
    results[j]['AIM'] = np.array(totals)
    results[j]['AIM-CUBIC'] = np.array(cubics)

    aim_averages[j] = avg


ti_home = "/Users/ChrisM/Documents/workspace/methane/TI/21lams/"
# collect TI results
cubic_states = {}
trapz_states = {}
ti_dhdl_states = {}
ti_dgdcoul_averages = {}
ti_dgdvdw_averages = {}
ti_averages = {}
num_lams = len(coulLambdas)
ti_dgdcoulavg = np.zeros(num_lams)
ti_dgdvdwavg = np.zeros(num_lams)
ti_dgdcoul = {}
ti_dgdvdw = {}
avg = np.zeros(num_lams-1)

for j in times:
    totals = []
    cubics = []
    cubic_states[j] = {}
    trapz_states[j] = {}
    ti_dhdl_states[j] = {}
    ti_dgdcoul[j] = {}
    ti_dgdvdw[j] = {}
    for i in runs:
        file_in = ti_home+j+"/"+i+"/methaneTI{0}.out".format(j)
        ti, ti_cubic, trapz, cubic, dhdl, dgdcoul, dgdvdw = am.quad_TI(file_in, ti_names, coulLambdas, vdwLambdas)
        totals.append(ti)
        cubics.append(ti_cubic)
        trapz_states[j][i] = trapz
        cubic_states[j][i] = cubic
        ti_dhdl_states[j][i] = dhdl
        ti_dgdcoul[j][i] = dgdcoul
        ti_dgdvdw[j][i] = dgdvdw

        for k in range(num_lams-1):
            avg[k] += trapz_states[j][i][k]/len(runs)
        for k in range(num_lams):
            ti_dgdcoulavg[k] += ti_dgdcoul[j][i][k]/len(runs)
            ti_dgdvdwavg[k] += ti_dgdvdw[j][i][k]/len(runs)
    ti_averages[j] = avg

df_allk = {}
df_allk['AIM_VDW'] = aim_dgdvdwavg
df_allk['FIXED_VDW'] = ti_dgdvdwavg
df_allk['Coul_Lambdas'] = coulLambdas
df_allk['VdW_Lambdas'] = vdwLambdas

twentyone_lambdas = pd.DataFrame.from_dict(df_allk)
twentyone_results = results['100ps'].apply(np.vectorize(am.convert_to_kcal))
twentyone_results['Number of Lambdas'] = 21

# %% [markdown]
## Now 31 Lambdas

# %% [code]
# collect all of the TI information
runs = ["run01","run02","run03","run04","run05","run06","run07","run08"]
times = ["100ps"]
ti_home = "/Users/ChrisM/Documents/workspace/methane/TI/31lams/"
names = ["N","CoulL","VdwL","Count","G","dG","AIMCount","dGCoulL","dGVdwL"]
ti_names = ["dGCoulL","dGVdwL"]

# create a dictionary to hold our results
# each result is a dataframe
# these results aren't comparable because they are for a different setup but we use
# this to init our dictionary
results = {}
for i in times:
    root = ti_home+i
    results[i] = am.import_pickle(root, runs, "results")

# collect AIM results
import pandas as pd
home = "/Users/ChrisM/Documents/workspace/methane/AIM/"
times = ["100ps"]
aim_averages = {}
num_lams = 31
avg = np.zeros(num_lams-1)

cubic_states = {}
trapz_states = {}
aim_dhdl_states = {}
aim_dgdcoul = {}
aim_dgdvdw = {}
aim_dhdl_states = {}
aim_dgdcoul_averages = {}
aim_dgdvdw_averages = {}
aim_dgdcoulavg = np.zeros(num_lams)
aim_dgdvdwavg = np.zeros(num_lams)

for j in times:
    files = ["aim{0}31ls0{1}.out".format(j,i) for i in range(1,9)]
    totals = []
    cubics = []
    cubic_states[j] = {}
    trapz_states[j] = {}
    aim_dhdl_states[j] = {}
    aim_dgdcoul[j] = {}
    aim_dgdvdw[j] = {}
    for i in files:
        cubic_states[j][i] = []
        trapz_states[j][i] = []
        aim_dhdl_states[j][i] = []
        file_in = "/Users/ChrisM/Documents/workspace/methane/AIM/{0}".format(i)
        aim, aim_cubic, counts, trapz, cubic, dhdl, dgdcoul, dgdvdw, coulLambdas, vdwLambdas = am.quad_AIM(file_in, names)
        totals.append(aim)
        cubics.append(aim_cubic)
        trapz_states[j][i] = trapz
        cubic_states[j][i] = cubic
        aim_dhdl_states[j][i] = dhdl
        aim_dgdcoul[j][i] = dgdcoul
        aim_dgdvdw[j][i] = dgdvdw
        
        aim_averages[j] = {}
            
        aim_dgdcoul[j][i] = dgdcoul
        aim_dgdvdw[j][i] = dgdvdw

    
        for k in range(num_lams-1):
            avg[k] += trapz_states[j][i][k]/len(files)
        for k in range(num_lams):
            aim_dgdcoulavg[k] += aim_dgdcoul[j][i][k]/len(files)
            aim_dgdvdwavg[k] += aim_dgdvdw[j][i][k]/len(files)
            
        
    results[j]['AIM'] = np.array(totals)
    results[j]['AIM-CUBIC'] = np.array(cubics)

    aim_averages[j] = avg
    

ti_home = "/Users/ChrisM/Documents/workspace/methane/TI/31lams/"
# collect TI results
cubic_states = {}
trapz_states = {}
ti_dhdl_states = {}
ti_dgdcoul_averages = {}
ti_dgdvdw_averages = {}
ti_averages = {}
num_lams = len(coulLambdas)
ti_dgdcoulavg = np.zeros(num_lams)
ti_dgdvdwavg = np.zeros(num_lams)
ti_dgdcoul = {}
ti_dgdvdw = {}
avg = np.zeros(num_lams-1)

for j in times:
    totals = []
    cubics = []
    cubic_states[j] = {}
    trapz_states[j] = {}
    ti_dhdl_states[j] = {}
    ti_dgdcoul[j] = {}
    ti_dgdvdw[j] = {}
    for i in runs:
        file_in = ti_home+j+"/"+i+"/methaneTI{0}.out".format(j)
        ti, ti_cubic, trapz, cubic, dhdl, dgdcoul, dgdvdw = am.quad_TI(file_in, ti_names, coulLambdas, vdwLambdas)
        totals.append(ti)
        cubics.append(ti_cubic)
        trapz_states[j][i] = trapz
        cubic_states[j][i] = cubic
        ti_dhdl_states[j][i] = dhdl
        ti_dgdcoul[j][i] = dgdcoul
        ti_dgdvdw[j][i] = dgdvdw

        for k in range(num_lams-1):
            avg[k] += trapz_states[j][i][k]/len(runs)
        for k in range(num_lams):
            ti_dgdcoulavg[k] += ti_dgdcoul[j][i][k]/len(runs)
            ti_dgdvdwavg[k] += ti_dgdvdw[j][i][k]/len(runs)
    ti_averages[j] = avg

df_allk = {}

df_allk['AIM_VDW'] = aim_dgdvdwavg
df_allk['FIXED_VDW'] = ti_dgdvdwavg
df_allk['Coul_Lambdas'] = coulLambdas
df_allk['VdW_Lambdas'] = vdwLambdas

thirtyone_lambdas = pd.DataFrame.from_dict(df_allk)
thirtyone_results = results['100ps'].apply(np.vectorize(am.convert_to_kcal))
thirtyone_results['Number of Lambdas'] = 31

# %% [code]
fig, (ax1, ax2, ax3) = plt.subplots(3,1, figsize=(6,8), sharex=True)

sns.lineplot(x="VdW_Lambdas", y="AIM_VDW", label="AIM", data=eleven_lambdas, ax=ax1);
sns.lineplot(x="VdW_Lambdas", y="FIXED_VDW", label="Fixed", data=eleven_lambdas, ax=ax1);
#ax1.set_ylabel(r'$\langle\frac{\partial U}{\partial \lambda}\rangle$$_{\lambda}$ (kJ/mol)', fontsize = 24);
ax1.set_ylabel(r'', fontsize = 24);

ax1.set_xlabel(r'$\lambda$', fontsize = 24);
point = [0.72, -22]
circle_rad = 23  # This is the radius, in points
ax1.plot(point[0], point[1], 'o',
        ms=circle_rad * 2, mec='b', mfc='none', mew=2)

sns.lineplot(x="VdW_Lambdas", y="AIM_VDW", label="AIM", data=twentyone_lambdas, ax=ax2);
sns.lineplot(x="VdW_Lambdas", y="FIXED_VDW", label="Fixed", data=twentyone_lambdas, ax=ax2);
ax2.set_ylabel(r'$\langle\frac{\partial U}{\partial \lambda}\rangle$$_{\lambda}$ (kJ/mol)', fontsize = 24);
ax2.set_xlabel(r'$\lambda$', fontsize = 24);
point = [0.72, -22]
circle_rad = 23  # This is the radius, in points
ax2.plot(point[0], point[1], 'o',
        ms=circle_rad * 2, mec='b', mfc='none', mew=2)

sns.lineplot(x="VdW_Lambdas", y="AIM_VDW", label="AIM", data=thirtyone_lambdas, ax=ax3);
sns.lineplot(x="VdW_Lambdas", y="FIXED_VDW", label="Fixed", data=thirtyone_lambdas, ax=ax3);
#ax3.set_ylabel(r'$\langle\frac{\partial U}{\partial \lambda}\rangle$$_{\lambda}$ (kJ/mol)', fontsize = 24);
ax3.set_ylabel(r'', fontsize = 24);

ax3.set_xlabel(r'$\lambda$', fontsize = 24);
point = [0.72, -22]
circle_rad = 23  # This is the radius, in points
ax3.plot(point[0], point[1], 'o',
        ms=circle_rad * 2, mec='b', mfc='none', mew=2)

ax1.legend(loc=0, borderaxespad=0., fontsize=18, ncol=1, frameon=False);
ax2.legend(loc=0, borderaxespad=0., fontsize=18, ncol=1, frameon=False);
ax3.legend(loc=0, borderaxespad=0., fontsize=18, ncol=1, frameon=False);

ax1.set_title(r'(a) 11 $\lambda$ values')
ax2.set_title("(b) 21 $\lambda$ values")
ax3.set_title("(c) 31 $\lambda$ values")

# Remove the "spines" (the lines surrounding the subplot)    
ax1.tick_params(axis=u'both', which=u'both',length=0)
ax2.tick_params(axis=u'both', which=u'both',length=0)
ax3.tick_params(axis=u'both', which=u'both',length=0)

tick_spacing = 10
ax1.yaxis.set_major_locator(ticker.MultipleLocator(tick_spacing))
ax2.yaxis.set_major_locator(ticker.MultipleLocator(tick_spacing))
ax3.yaxis.set_major_locator(ticker.MultipleLocator(tick_spacing))


# Fine-tune figure; make subplots farther from each other.
fig.subplots_adjust(hspace=0.5)


plt.tight_layout()
plt.savefig("figures/All_lambdas_at_100ps_per_lambda.eps", dpi=600)
plt.savefig("figures/All_lambdas_at_100ps_per_lambda.pdf", dpi=600)

plt.show()

# %% [markdown]
# Convergence over time

# %% [markdown]
### 31 Lambdas with multiple time per lambda

# %% [code]
# collect all of the TI information
runs = ["run01","run02","run03","run04","run05","run06","run07","run08"]
times = ["100ps","250ps","500ps","750ps","1ns"]


ti_home = "/Users/ChrisM/Documents/workspace/methane/TI/31lams/"
names = ["N","CoulL","VdwL","Count","G","dG","AIMCount","dGCoulL","dGVdwL"]
ti_names = ["dGCoulL","dGVdwL"]

# create a dictionary to hold our results
# each result is a dataframe
# these results aren't comparable because they are for a different setup but we use
# this to init our dictionary
results = {}
for i in times:
    root = ti_home+i
    results[i] = am.import_pickle(root, runs, "results")

# collect AIM results
import pandas as pd
home = "/Users/ChrisM/Documents/workspace/methane/AIM/"
#times = ["1ns"]
aim_averages = {}
num_lams = 31
avg = np.zeros(num_lams-1)

cubic_states = {}
trapz_states = {}
aim_dhdl_states = {}
aim_dgdcoul = {}
aim_dgdvdw = {}
aim_dhdl_states = {}
aim_dgdcoul_averages = {}
aim_dgdvdw_averages = {}
aim_dgdcoulavg = np.zeros(num_lams)
aim_dgdvdwavg = np.zeros(num_lams)

for j in times:
    files = ["aim{0}31ls0{1}.out".format(j,i) for i in range(1,9)]
    totals = []
    cubics = []
    cubic_states[j] = {}
    trapz_states[j] = {}
    aim_dhdl_states[j] = {}
    aim_dgdcoul[j] = {}
    aim_dgdvdw[j] = {}
    for i in files:
        cubic_states[j][i] = []
        trapz_states[j][i] = []
        aim_dhdl_states[j][i] = []
        file_in = "/Users/ChrisM/Documents/workspace/methane/AIM/{0}".format(i)
        aim, aim_cubic, counts, trapz, cubic, dhdl, dgdcoul, dgdvdw, coulLambdas, vdwLambdas = am.quad_AIM(file_in, names)
        totals.append(aim)
        cubics.append(aim_cubic)
        trapz_states[j][i] = trapz
        cubic_states[j][i] = cubic
        aim_dhdl_states[j][i] = dhdl
        aim_dgdcoul[j][i] = dgdcoul
        aim_dgdvdw[j][i] = dgdvdw
        
        aim_averages[j] = {}
            
        aim_dgdcoul[j][i] = dgdcoul
        aim_dgdvdw[j][i] = dgdvdw

        for k in range(num_lams-1):
            avg[k] += trapz_states[j][i][k]/len(files)
        for k in range(num_lams):
            aim_dgdcoulavg[k] += aim_dgdcoul[j][i][k]/len(files)
            aim_dgdvdwavg[k] += aim_dgdvdw[j][i][k]/len(files)
            
        #hist_plot = am.hist_flatness(counts, i, 0, 0.2)
        
    results[j]['AIM'] = np.array(totals)
    results[j]['AIM-CUBIC'] = np.array(cubics)

    aim_averages[j] = avg

# %% [code]
keys = ['BAR', 'MBAR', 'IEXP', 'TI', 'TI-CUBIC', 'DEXP', 'AIM', 'AIM-CUBIC']
# Plot the results using error bars for each lambda window
df = pd.DataFrame()
for i in keys:
    ddf = pd.DataFrame()
    ddf['100 ps'] = np.array(results['100ps'][i].apply(np.vectorize(am.convert_to_kcal)))
    ddf['250 ps'] = np.array(results['250ps'][i].apply(np.vectorize(am.convert_to_kcal)))
    ddf['500 ps'] = np.array(results['500ps'][i].apply(np.vectorize(am.convert_to_kcal)))
    ddf['750 ps'] = np.array(results['750ps'][i].apply(np.vectorize(am.convert_to_kcal)))
    ddf['1 ns'] = np.array(results['1ns'][i].apply(np.vectorize(am.convert_to_kcal)))
    ddf['key'] = i
    df = pd.concat([df,ddf])

# %% [code]
melted_df = pd.melt(df,
                   id_vars = 'key',
                   value_vars = ['100 ps','250 ps','500 ps','750 ps', '1 ns'],
                   var_name = 'Time',
                   value_name = 'DeltaG(kcal/mol)')

melted_df.columns = ['Method', 'Time','DeltaG(kcal/mol)']

g = sns.catplot(x="Time",
            y="DeltaG(kcal/mol)",
            hue="Method"
            ,data=melted_df,
            kind='violin',
            height=4,
            aspect=4,
            legend=False)
            #legend_out=True)

plt.ylabel("$\Delta$G (kcal/mol)", fontsize=32)
plt.xlabel("Time", fontsize=32)

tick_spacing = 0.3
g.ax.yaxis.set_major_locator(ticker.MultipleLocator(tick_spacing))

# Remove the "spines" (the lines surrounding the subplot)    
plt.tick_params(axis=u'both', which=u'both',length=0, labelsize='large')
lgd = plt.legend(bbox_to_anchor=(1.2,1.2), ncol=1, borderaxespad=0, frameon=False)

plt.savefig("figures/Methane_31L_violinplotovertime.eps", dpi=600, bbox_extra_artists=(lgd,), bbox_inches='tight')
plt.savefig("figures/Methane_31L_violinplotovertime.pdf", dpi=600, bbox_extra_artists=(lgd,), bbox_inches='tight')

# %% [code]
