# Supplementary material for: Implementation of adaptive integration method for free energy calculations in molecular systems
Source: PeerJ Comput Sci. 2020 Mar 16;6:e264. doi: 10.7717/peerj-cs.264 (PMC7808261; doi:10.7717/peerj-cs.264)
Supplement: Supplemental Information 1 — Three directories: (1) gmxProgFiles contains source code to build AIM into GROMACS 5.1.4; (2) gmxInputFiles contains input files for GROMACS to reproduce our results; (3) AnalysisFiles contains Jupyter notebook files for analyzing results producing graphs. [file peerj-cs-06-264-s001.gz › AnalysisFiles/tripep.ipynb]

# %% [code]
import aim_modules as am
import numpy as np
import pandas as pd
from scipy import stats
import matplotlib.patches as mpatches
import matplotlib.pyplot as plt
import seaborn as sns 
%matplotlib inline
import pandas as pd
from os import listdir
from os.path import isfile, join

import matplotlib
font = {'family' : 'normal',
        'weight' : 'normal',
        'size'   : 24}

matplotlib.rc('font', **font)

sns.set()
colors = sns.color_palette("Set2")
sns.set_palette(colors)
sns.set(font_scale=2.0)  # crazy big
sns.set_style("white")
from matplotlib import ticker

# %% [code]
# collect all of the TI information
runs = ["run01","run02","run03","run04","run05","run06","run07","run08"]
times = ["1ps"]
ti_home = "/Users/ChrisM/Documents/workspace/tripep/TI/fortyoneLambdas/"
names = ["N","CoulL","VdwL","Count","G","dG","AIMCount","dGCoulL","dGVdwL"]
ti_names = ["dGCoulL","dGVdwL"]

# create a dictionary to hold our results
# each result is a dataframe
# these results aren't comparable because they are for a different setup but we use
# this to init our dictionary
results = {}
for i in times:
    root = ti_home+i
    results[i] = am.import_pickle(root, runs, "results")

# collect AIM results
aim_home = "/Users/ChrisM/Documents/workspace/tripep/AIM/fortyoneLambdas/"
aim_averages = {}
num_lams = 41
avg = np.zeros(num_lams-1)

cubic_states = {}
trapz_states = {}
aim_dhdl_states = {}
aim_dgdcoul = {}
aim_dgdvdw = {}
aim_dhdl_states = {}
aim_dgdcoul_averages = {}
aim_dgdvdw_averages = {}
aim_dgdcoulavg = np.zeros(num_lams)
aim_dgdvdwavg = np.zeros(num_lams)

for j in times:
    files = [f for f in listdir(aim_home+j) if isfile(join(aim_home+j, f))]
    totals = []
    cubics = []
    cubic_states[j] = {}
    trapz_states[j] = {}
    aim_dhdl_states[j] = {}
    aim_dgdcoul[j] = {}
    aim_dgdvdw[j] = {}
    for i in range(len(files)):
        cubic_states[j][i] = []
        trapz_states[j][i] = []
        aim_dhdl_states[j][i] = []
        file_in = aim_home+j+"/"+files[i]
        aim, aim_cubic, counts, trapz, cubic, dhdl, dgdcoul, dgdvdw, coulLambdas, vdwLambdas= am.quad_AIM(file_in, names)
        totals.append(aim)
        cubics.append(aim_cubic)
        trapz_states[j][i] = trapz
        cubic_states[j][i] = cubic
        aim_dhdl_states[j][i] = dhdl
        aim_dgdcoul[j][i] = dgdcoul
        aim_dgdvdw[j][i] = dgdvdw
        
        aim_averages[j] = {}            
        aim_dgdcoul[j][i] = dgdcoul
        aim_dgdvdw[j][i] = dgdvdw

        for k in range(num_lams-1):
            avg[k] += trapz_states[j][i][k]/len(files)
        for k in range(num_lams):
            aim_dgdcoulavg[k] += aim_dgdcoul[j][i][k]/len(files)
            aim_dgdvdwavg[k] += aim_dgdvdw[j][i][k]/len(files)
                    
    results[j]['AIM'] = np.array(totals)
    results[j]['AIM-CUBIC'] = np.array(cubics)

    aim_averages[j] = avg
        
# Now let's look at the dhdl breakdown

# collect TI results
cubic_states = {}
trapz_states = {}
ti_dhdl_states = {}
ti_dgdcoul_averages = {}
ti_dgdvdw_averages = {}
ti_averages = {}
ti_dgdcoulavg = np.zeros(num_lams)
ti_dgdvdwavg = np.zeros(num_lams)
ti_dgdcoul = {}
ti_dgdvdw = {}
avg = np.zeros(num_lams-1)

for j in times:
    totals = []
    cubics = []
    cubic_states[j] = {}
    trapz_states[j] = {}
    ti_dhdl_states[j] = {}
    ti_dgdcoul[j] = {}
    ti_dgdvdw[j] = {}
    for i in runs:
        file_in = ti_home+j+"/"+i+"/A2VTI{0}.out".format(j)
        ti, ti_cubic, trapz, cubic, dhdl, dgdcoul, dgdvdw = am.quad_TI(file_in, ti_names, coulLambdas, vdwLambdas)
        totals.append(ti)
        cubics.append(ti_cubic)
        trapz_states[j][i] = trapz
        cubic_states[j][i] = cubic
        ti_dhdl_states[j][i] = dhdl
        ti_dgdcoul[j][i] = dgdcoul
        ti_dgdvdw[j][i] = dgdvdw

        for k in range(num_lams-1):
            avg[k] += trapz_states[j][i][k]/len(runs)
        for k in range(num_lams):
            ti_dgdcoulavg[k] += ti_dgdcoul[j][i][k]/len(runs)
            ti_dgdvdwavg[k] += ti_dgdvdw[j][i][k]/len(runs)
            
    ti_averages[j] = avg
    
    df_allk = {}
    df_allk['AIM_vdw_1ps'] = aim_dgdvdwavg
    df_allk['FIXED_vdw_1ps'] = ti_dgdvdwavg
    df_allk['Coul_Lambdas_1ps'] = coulLambdas
    df_allk['VdW_Lambdas_1ps'] = vdwLambdas
    
    fortyone_lambdas_1ps = pd.DataFrame.from_dict(df_allk)
    fortyone_results_1ps = results[j].apply(np.vectorize(am.convert_to_kcal))
    fortyone_results_1ps['Number of Lambdas'] = 41

# %% [code]
# collect all of the TI information
runs = ["run01","run02","run03","run04","run05","run06","run07","run08"]
times = ["100ps"]
ti_home = "/Users/ChrisM/Documents/workspace/tripep/TI/fortyoneLambdas/"
names = ["N","CoulL","VdwL","Count","G","dG","AIMCount","dGCoulL","dGVdwL"]
ti_names = ["dGCoulL","dGVdwL"]

# create a dictionary to hold our results
# each result is a dataframe
# these results aren't comparable because they are for a different setup but we use
# this to init our dictionary
#results = {}
for i in times:
    root = ti_home+i
    results[i] = am.import_pickle(root, runs, "results")

# collect AIM results
aim_home = "/Users/ChrisM/Documents/workspace/tripep/AIM/fortyoneLambdas/"
aim_averages = {}
num_lams = 41
avg = np.zeros(num_lams-1)

cubic_states = {}
trapz_states = {}
aim_dhdl_states = {}
aim_dgdcoul = {}
aim_dgdvdw = {}
aim_dhdl_states = {}
aim_dgdcoul_averages = {}
aim_dgdvdw_averages = {}
aim_dgdcoulavg = np.zeros(num_lams)
aim_dgdvdwavg = np.zeros(num_lams)

for j in times:
    files = [f for f in listdir(aim_home+j) if isfile(join(aim_home+j, f))]
    totals = []
    cubics = []
    cubic_states[j] = {}
    trapz_states[j] = {}
    aim_dhdl_states[j] = {}
    aim_dgdcoul[j] = {}
    aim_dgdvdw[j] = {}
    for i in range(len(files)):
        cubic_states[j][i] = []
        trapz_states[j][i] = []
        aim_dhdl_states[j][i] = []
        file_in = aim_home+j+"/"+files[i]
        aim, aim_cubic, counts, trapz, cubic, dhdl, dgdcoul, dgdvdw, coulLambdas, vdwLambdas= am.quad_AIM(file_in, names)
        totals.append(aim)
        cubics.append(aim_cubic)
        trapz_states[j][i] = trapz
        cubic_states[j][i] = cubic
        aim_dhdl_states[j][i] = dhdl
        aim_dgdcoul[j][i] = dgdcoul
        aim_dgdvdw[j][i] = dgdvdw
        
        aim_averages[j] = {}            
        aim_dgdcoul[j][i] = dgdcoul
        aim_dgdvdw[j][i] = dgdvdw

        for k in range(num_lams-1):
            avg[k] += trapz_states[j][i][k]/len(files)
        for k in range(num_lams):
            aim_dgdcoulavg[k] += aim_dgdcoul[j][i][k]/len(files)
            aim_dgdvdwavg[k] += aim_dgdvdw[j][i][k]/len(files)
                    
    results[j]['AIM'] = np.array(totals)
    results[j]['AIM-CUBIC'] = np.array(cubics)

    aim_averages[j] = avg
    
    
# Now let's look at the dhdl breakdown

# collect TI results
cubic_states = {}
trapz_states = {}
ti_dhdl_states = {}
ti_dgdcoul_averages = {}
ti_dgdvdw_averages = {}
ti_averages = {}
ti_dgdcoulavg = np.zeros(num_lams)
ti_dgdvdwavg = np.zeros(num_lams)
ti_dgdcoul = {}
ti_dgdvdw = {}
avg = np.zeros(num_lams-1)

for j in times:
    totals = []
    cubics = []
    cubic_states[j] = {}
    trapz_states[j] = {}
    ti_dhdl_states[j] = {}
    ti_dgdcoul[j] = {}
    ti_dgdvdw[j] = {}
    for i in runs:
        file_in = ti_home+j+"/"+i+"/A2VTI{0}.out".format(j)
        ti, ti_cubic, trapz, cubic, dhdl, dgdcoul, dgdvdw = am.quad_TI(file_in, ti_names, coulLambdas, vdwLambdas)
        totals.append(ti)
        cubics.append(ti_cubic)
        trapz_states[j][i] = trapz
        cubic_states[j][i] = cubic
        ti_dhdl_states[j][i] = dhdl
        ti_dgdcoul[j][i] = dgdcoul
        ti_dgdvdw[j][i] = dgdvdw

        for k in range(num_lams-1):
            avg[k] += trapz_states[j][i][k]/len(runs)
        for k in range(num_lams):
            ti_dgdcoulavg[k] += ti_dgdcoul[j][i][k]/len(runs)
            ti_dgdvdwavg[k] += ti_dgdvdw[j][i][k]/len(runs)
            
    ti_averages[j] = avg
 
    df_allk = {}
    df_allk['AIM_vdw_100ps'] = aim_dgdvdwavg
    df_allk['FIXED_vdw_100ps'] = ti_dgdvdwavg
    df_allk['Coul_Lambdas_100ps'] = coulLambdas
    df_allk['VdW_Lambdas_100ps'] = vdwLambdas
    
    fortyone_lambdas_100ps = pd.DataFrame.from_dict(df_allk)
    fortyone_results_100ps = results[j].apply(np.vectorize(am.convert_to_kcal))
    fortyone_results_100ps['Number of Lambdas'] = 41
    

# %% [code]
# collect all of the TI information
runs = ["run01","run02","run03","run04","run05","run06","run07","run08"]
times = ["1ns"]
ti_home = "/Users/ChrisM/Documents/workspace/tripep/TI/fortyoneLambdas/"
names = ["N","CoulL","VdwL","Count","G","dG","AIMCount","dGCoulL","dGVdwL"]
ti_names = ["dGCoulL","dGVdwL"]

# create a dictionary to hold our results
# each result is a dataframe
# these results aren't comparable because they are for a different setup but we use
# this to init our dictionary
#results = {}
for i in times:
    root = ti_home+i
    results[i] = am.import_pickle(root, runs, "results")

# collect AIM results
aim_home = "/Users/ChrisM/Documents/workspace/tripep/AIM/fortyoneLambdas/"
aim_averages = {}
num_lams = 41
avg = np.zeros(num_lams-1)

cubic_states = {}
trapz_states = {}
aim_dhdl_states = {}
aim_dgdcoul = {}
aim_dgdvdw = {}
aim_dhdl_states = {}
aim_dgdcoul_averages = {}
aim_dgdvdw_averages = {}
aim_dgdcoulavg = np.zeros(num_lams)
aim_dgdvdwavg = np.zeros(num_lams)

for j in times:
    files = [f for f in listdir(aim_home+j) if isfile(join(aim_home+j, f))]
    totals = []
    cubics = []
    cubic_states[j] = {}
    trapz_states[j] = {}
    aim_dhdl_states[j] = {}
    aim_dgdcoul[j] = {}
    aim_dgdvdw[j] = {}
    for i in range(len(files)):
        cubic_states[j][i] = []
        trapz_states[j][i] = []
        aim_dhdl_states[j][i] = []
        file_in = aim_home+j+"/"+files[i]
        aim, aim_cubic, counts, trapz, cubic, dhdl, dgdcoul, dgdvdw, coulLambdas, vdwLambdas= am.quad_AIM(file_in, names)
        totals.append(aim)
        cubics.append(aim_cubic)
        trapz_states[j][i] = trapz
        cubic_states[j][i] = cubic
        aim_dhdl_states[j][i] = dhdl
        aim_dgdcoul[j][i] = dgdcoul
        aim_dgdvdw[j][i] = dgdvdw
        
        aim_averages[j] = {}            
        aim_dgdcoul[j][i] = dgdcoul
        aim_dgdvdw[j][i] = dgdvdw

        for k in range(num_lams-1):
            avg[k] += trapz_states[j][i][k]/len(files)
        for k in range(num_lams):
            aim_dgdcoulavg[k] += aim_dgdcoul[j][i][k]/len(files)
            aim_dgdvdwavg[k] += aim_dgdvdw[j][i][k]/len(files)
            
    results[j]['AIM'] = np.array(totals)
    results[j]['AIM-CUBIC'] = np.array(cubics)

    aim_averages[j] = avg
      
# Now let's look at the dhdl breakdown

# collect TI results
cubic_states = {}
trapz_states = {}
ti_dhdl_states = {}
ti_dgdcoul_averages = {}
ti_dgdvdw_averages = {}
ti_averages = {}
ti_dgdcoulavg = np.zeros(num_lams)
ti_dgdvdwavg = np.zeros(num_lams)
ti_dgdcoul = {}
ti_dgdvdw = {}
avg = np.zeros(num_lams-1)

for j in times:
    totals = []
    cubics = []
    cubic_states[j] = {}
    trapz_states[j] = {}
    ti_dhdl_states[j] = {}
    ti_dgdcoul[j] = {}
    ti_dgdvdw[j] = {}
    for i in runs:
        file_in = ti_home+j+"/"+i+"/A2VTI{0}.out".format(j)
        ti, ti_cubic, trapz, cubic, dhdl, dgdcoul, dgdvdw = am.quad_TI(file_in, ti_names, coulLambdas, vdwLambdas)
        totals.append(ti)
        cubics.append(ti_cubic)
        trapz_states[j][i] = trapz
        cubic_states[j][i] = cubic
        ti_dhdl_states[j][i] = dhdl
        ti_dgdcoul[j][i] = dgdcoul
        ti_dgdvdw[j][i] = dgdvdw

        for k in range(num_lams-1):
            avg[k] += trapz_states[j][i][k]/len(runs)
        for k in range(num_lams):
            ti_dgdcoulavg[k] += ti_dgdcoul[j][i][k]/len(runs)
            ti_dgdvdwavg[k] += ti_dgdvdw[j][i][k]/len(runs)
            
    ti_averages[j] = avg
    
    df_allk = {}
    df_allk['AIM_vdw_1ns'] = aim_dgdvdwavg
    df_allk['FIXED_vdw_1ns'] = ti_dgdvdwavg
    df_allk['Coul_Lambdas_1ns'] = coulLambdas
    df_allk['VdW_Lambdas_1ns'] = vdwLambdas
    
    fortyone_lambdas_1ns = pd.DataFrame.from_dict(df_allk)
    fortyone_results_1ns = results[j].apply(np.vectorize(am.convert_to_kcal))
    fortyone_results_1ns['Number of Lambdas'] = 41


# %% [code]
fig, (ax1, ax2, ax3) = plt.subplots(3,1, figsize=(6,8), sharex=True)

sns.lineplot(x="VdW_Lambdas_1ps", y="AIM_vdw_1ps", label="AIM", data=fortyone_lambdas_1ps, ax=ax1);
sns.lineplot(x="VdW_Lambdas_1ps", y="FIXED_vdw_1ps", label="Fixed", data=fortyone_lambdas_1ps, ax=ax1);

#ax1.set_ylabel(r'$\langle\frac{\partial U}{\partial \lambda}\rangle$$_{\lambda}$ (kJ/mol)', fontsize=24);
ax1.set_ylabel(r'', fontsize=24);

ax1.set_xlabel(r'$\lambda$', fontsize=24);

sns.lineplot(x="VdW_Lambdas_100ps", y="AIM_vdw_100ps", label="AIM", data=fortyone_lambdas_100ps, ax=ax2);
sns.lineplot(x="VdW_Lambdas_100ps", y="FIXED_vdw_100ps", label="Fixed", data=fortyone_lambdas_100ps, ax=ax2);

ax2.set_ylabel(r'$\langle\frac{\partial U}{\partial \lambda}\rangle$$_{\lambda}$ (kJ/mol)', fontsize=24);
ax2.set_xlabel(r'$\lambda$', fontsize=24);

sns.lineplot(x="VdW_Lambdas_1ns", y="AIM_vdw_1ns", label="AIM", data=fortyone_lambdas_1ns, ax=ax3);
sns.lineplot(x="VdW_Lambdas_1ns", y="FIXED_vdw_1ns", label="Fixed", data=fortyone_lambdas_1ns, ax=ax3);
#ax3.set_ylabel(r'$\langle\frac{\partial U}{\partial \lambda}\rangle$$_{\lambda}$ (kJ/mol)', fontsize=24);
ax3.set_ylabel(r'', fontsize=24);

ax3.set_xlabel(r'$\lambda$', fontsize=24);

ax1.legend(loc=0, borderaxespad=0., fontsize=18, ncol=1, frameon=False);
ax2.legend(loc=0, borderaxespad=0., fontsize=18, ncol=1, frameon=False);
ax3.legend(loc=0, borderaxespad=0., fontsize=18, ncol=1, frameon=False);

ax1.set_title(r"(a) 1 ps per $\lambda$")
ax2.set_title(r"(b) 100 ps per $\lambda$")
ax3.set_title(r"(c) 1 ns per $\lambda$")

ax1.tick_params(axis=u'both', which=u'both',length=0)
ax2.tick_params(axis=u'both', which=u'both',length=0)
ax3.tick_params(axis=u'both', which=u'both',length=0)

tick_spacing = 200
ax1.yaxis.set_major_locator(ticker.MultipleLocator(tick_spacing))
ax2.yaxis.set_major_locator(ticker.MultipleLocator(tick_spacing))
ax3.yaxis.set_major_locator(ticker.MultipleLocator(tick_spacing))


plt.tight_layout()
plt.savefig("figures/tripep_lambdas.eps", dpi=600)
plt.savefig("figures/tripep_lambdas.pdf", dpi=600)


plt.show()

# %% [code]
keys = ['BAR', 'MBAR', 'IEXP', 'TI', 'TI-CUBIC', 'DEXP', 'AIM', 'AIM-CUBIC']
# Plot the results using error bars for each lambda window
df = pd.DataFrame()
for i in keys:
    ddf = pd.DataFrame()
    ddf['1 ps'] = np.array(results['1ps'][i].apply(np.vectorize(am.convert_to_kcal)))
    ddf['100 ps'] = np.array(results['100ps'][i].apply(np.vectorize(am.convert_to_kcal)))
    ddf['1ns'] = np.array(results['1ns'][i].apply(np.vectorize(am.convert_to_kcal)))
    ddf['key'] = i
    df = pd.concat([df,ddf])

melted_df = pd.melt(df,
                   id_vars = 'key',
                   value_vars = ['1 ps', '100 ps','1ns'],
                   var_name = 'Time',
                   value_name = 'DeltaG(kcal/mol)')

melted_df.columns = ['Method', 'Time','DeltaG(kcal/mol)']

g = sns.catplot(x="Time",
            y="DeltaG(kcal/mol)",
            hue="Method"
            ,data=melted_df,
            kind="violin",
            height=4,
            aspect=4,
            legend=False,
            )

plt.ylabel("$\Delta$G (kcal/mol)", fontsize=32)
plt.xlabel("Time", fontsize=32)

tick_spacing = 3
g.ax.yaxis.set_major_locator(ticker.MultipleLocator(tick_spacing))

# legend fonts
#plt.tight_layout()

# Remove the "spines" (the lines surrounding the subplot)    
plt.tick_params(axis=u'both', which=u'both',length=0, labelsize='large')
lgd = plt.legend(bbox_to_anchor=(1.2,1.2), ncol=1, borderaxespad=0, frameon=False)

plt.savefig("figures/A2V_41L_violinplotovertime.eps", dpi=600, bbox_extra_artists=(lgd,), bbox_inches='tight')
plt.savefig("figures/A2V_41L_violinplotovertime.pdf", dpi=600, bbox_extra_artists=(lgd,), bbox_inches='tight')

# %% [code]
g.ax.
