# Supplementary material for: Implementation of adaptive integration method for free energy calculations in molecular systems
Source: PeerJ Comput Sci. 2020 Mar 16;6:e264. doi: 10.7717/peerj-cs.264 (PMC7808261; doi:10.7717/peerj-cs.264)
Supplement: Supplemental Information 1 — Three directories: (1) gmxProgFiles contains source code to build AIM into GROMACS 5.1.4; (2) gmxInputFiles contains input files for GROMACS to reproduce our results; (3) AnalysisFiles contains Jupyter notebook files for analyzing results producing graphs. [file peerj-cs-06-264-s001.gz › gmxInputFiles/tripep_A2V.gro]

PMX MODEL in water
 3009
    1ACE   HH31    1   1.825   2.729   1.192  0.6448 -1.0533 -0.5278
    1ACE    CH3    2   1.848   2.781   1.099 -0.1476 -0.0266 -0.1548
    1ACE   HH32    3   1.951   2.817   1.096 -0.1918  0.0128 -2.5752
    1ACE   HH33    4   1.835   2.709   1.018 -4.0053  0.6827 -0.2403
    1ACE      C    5   1.748   2.896   1.093 -0.4114 -0.2552 -0.1395
    1ACE      O    6   1.676   2.927   1.188 -0.2391  0.1401 -0.1371
    2GLY      N    7   1.748   2.962   0.978  0.2943  0.7051  0.4021
    2GLY      H    8   1.825   2.940   0.916  1.1645  0.1140  1.6699
    2GLY     CA    9   1.664   3.073   0.938 -0.4944 -0.0458 -0.0240
    2GLY    HA1   10   1.561   3.045   0.962 -0.8875  0.4190 -1.1044
    2GLY    HA2   11   1.698   3.161   0.992  1.6830 -1.9085  1.7111
    2GLY      C   12   1.663   3.115   0.791 -0.5132  0.1009  0.0179
    2GLY      O   13   1.677   3.028   0.705 -0.4133  0.1219  0.0126
    3A2V      N   14   1.658   3.244   0.759  0.3773  0.0516 -0.3258
    3A2V      H   15   1.652   3.314   0.831 -1.2423 -1.1361  0.7104
    3A2V     CA   16   1.667   3.309   0.629  0.0682 -0.2115 -0.4796
    3A2V     HA   17   1.710   3.228   0.570  1.9952 -0.9158  1.7935
    3A2V     CB   18   1.526   3.343   0.581  0.1610  0.4569 -0.2751
    3A2V    HB1   19   1.474   3.255   0.543  0.9036 -0.5587  1.0033
    3A2V    HB2   20   1.469   3.385   0.664 -1.3482 -2.2983  0.1386
    3A2V    HB3   21   1.535   3.420   0.504 -1.6513  0.9843  0.0265
    3A2V      C   22   1.763   3.427   0.620  0.7304 -0.7482 -0.4937
    3A2V      O   23   1.810   3.447   0.508  0.0057 -0.1484 -0.6926
    3A2V   DHG1   24   1.606   3.495   0.538 -0.5027  0.4743 -1.2202
    3A2V   DHG2   25   1.572   3.361   0.421 -0.3767 -0.5205  1.6078
    3A2V   DHG3   26   1.438   3.460   0.475 -0.9828  1.3572 -1.6979
    3A2V   DHG4   27   1.376   3.301   0.549  2.0581  2.0362  0.9292
    3A2V   DHG5   28   1.496   3.235   0.438 -2.7483 -0.2929  0.1157
    3A2V   DHG6   29   1.492   3.172   0.611  2.6085 -1.2065 -0.1997
    4GLY      N   30   1.799   3.499   0.726 -0.3002 -0.2568 -0.4782
    4GLY      H   31   1.769   3.463   0.815 -2.0998  0.7683 -0.6391
    4GLY     CA   32   1.895   3.608   0.725 -0.0512 -0.4707  0.0403
    4GLY    HA1   33   1.874   3.672   0.639  2.4164  0.6958  0.2603
    4GLY    HA2   34   1.881   3.677   0.808 -1.4065 -1.6631  0.8240
    4GLY      C   35   2.039   3.560   0.711  0.0613 -0.0897 -0.1304
    4GLY      O   36   2.079   3.462   0.775  0.6319  0.0312 -0.3026
    5NME      N   37   2.115   3.628   0.625  0.5229  0.6506  0.8533
    5NME      H   38   2.082   3.714   0.584  1.3780  0.6270  0.1069
    5NME    CH3   39   2.257   3.606   0.606  0.2922 -0.1066 -0.0338
    5NME   HH31   40   2.295   3.686   0.543 -0.5875 -0.8629 -1.5507
    5NME   HH32   41   2.312   3.623   0.698  0.4119  0.5078 -0.2149
    5NME   HH33   42   2.279   3.508   0.562  0.7079 -0.2929  0.5907
    6SOL     OW   43   2.229   0.807   2.216  0.8525 -0.2449  0.3905
    6SOL    HW1   44   2.239   0.837   2.306  0.5742 -0.1679  0.3954
    6SOL    HW2   45   2.145   0.761   2.215 -0.1343  1.5306 -0.3193
    7SOL     OW   46   0.009   1.824   0.265  0.0719  0.7359  0.5345
    7SOL    HW1   47   0.092   1.791   0.229 -1.0288 -1.0956 -0.4277
    7SOL    HW2   48  -0.035   1.746   0.299 -1.7126  1.5166  0.0920
    8SOL     OW   49   0.799   0.580   1.355 -0.3824  0.1984  0.3076
    8SOL    HW1   50   0.848   0.611   1.431 -0.4928  1.2152 -0.0284
    8SOL    HW2   51   0.711   0.562   1.389 -0.0899 -0.5614  0.6776
    9SOL     OW   52   2.202   0.249   1.828  0.7138  0.2921 -0.3952
    9SOL    HW1   53   2.190   0.284   1.739 -0.8579 -0.8273 -0.6365
    9SOL    HW2   54   2.119   0.267   1.872  0.7497 -0.9932  0.2096
   10SOL     OW   55   2.623   0.650   1.985 -0.5762 -0.1705 -0.2916
   10SOL    HW1   56   2.707   0.695   1.981 -0.8813  0.3533 -0.9846
   10SOL    HW2   57   2.641   0.561   1.957 -0.0547 -0.3464  0.6001
   11SOL     OW   58   0.370   0.844   1.987  0.7870  0.2512  0.1603
   11SOL    HW1   59   0.292   0.791   2.005 -0.0216  2.0590  2.1927
   11SOL    HW2   60   0.338   0.934   1.987  2.5607  0.8951 -0.9217
   12SOL     OW   61   1.009   1.061   1.007 -0.1142 -0.4520  0.0605
   12SOL    HW1   62   1.007   1.085   0.914  2.7658 -0.6133 -0.1012
   12SOL    HW2   63   0.982   0.969   1.008  2.1900 -1.1931 -0.9630
   13SOL     OW   64   1.210   1.281   0.434 -0.0326 -0.0754 -0.0957
   13SOL    HW1   65   1.294   1.255   0.395  0.2572 -0.1814  0.5785
   13SOL    HW2   66   1.225   1.370   0.466  0.9164 -1.2918  3.0516
   14SOL     OW   67   0.877   0.497   0.288 -0.3157 -0.1793  0.0873
   14SOL    HW1   68   0.843   0.585   0.298 -2.4548 -0.8535 -0.9214
   14SOL    HW2   69   0.828   0.445   0.351  0.3667 -0.7868  0.1229
   15SOL     OW   70   2.719   2.599   0.061  0.2307  0.1724 -0.0810
   15SOL    HW1   71   2.814   2.613   0.065 -0.0406  2.1447 -0.0751
   15SOL    HW2   72   2.684   2.646   0.137 -0.7457 -0.7025  0.0262
   16SOL     OW   73   1.475   0.424   0.934  0.1375  0.2024 -0.2994
   16SOL    HW1   74   1.459   0.519   0.928 -0.5523  0.1150  0.0571
   16SOL    HW2   75   1.526   0.404   0.856 -1.9209  0.4356 -1.7545
   17SOL     OW   76   0.892   3.281   1.851 -0.3383 -0.3966 -0.0051
   17SOL    HW1   77   0.822   3.227   1.889  0.9136 -1.9043  0.1847
   17SOL    HW2   78   0.925   3.229   1.777 -1.1070  1.4338 -1.6749
   18SOL     OW   79   0.811   2.051   2.347 -0.2058  0.2893 -0.3982
   18SOL    HW1   80   0.795   1.959   2.330  2.3755 -0.3872  0.6446
   18SOL    HW2   81   0.853   2.084   2.268  1.3890 -0.1055  0.2765
   19SOL     OW   82   0.905   1.246   0.744  0.3519  0.0908 -0.1786
   19SOL    HW1   83   0.884   1.330   0.784 -1.5254  0.2614 -1.4691
   19SOL    HW2   84   0.983   1.263   0.691  1.5689  0.3611  1.6697
   20SOL     OW   85   1.711   1.535   0.338 -0.1859  0.3100  0.4575
   20SOL    HW1   86   1.729   1.454   0.292 -0.2762  1.2076 -1.1897
   20SOL    HW2   87   1.793   1.556   0.383 -0.9726 -2.0950  3.1538
   21SOL     OW   88   2.785   3.500   1.868 -0.3266 -0.1961 -0.3868
   21SOL    HW1   89   2.776   3.594   1.880  0.1540 -0.0468 -1.1827
   21SOL    HW2   90   2.841   3.472   1.941 -1.2774 -0.0301  0.4208
   22SOL     OW   91   1.895   3.021   0.403 -0.1032  0.5136 -0.5513
   22SOL    HW1   92   1.928   2.994   0.489 -0.8609  0.2739 -0.3254
   22SOL    HW2   93   1.901   3.117   0.405  0.3114  0.4874 -0.4088
   23SOL     OW   94   2.941   2.558   0.697 -0.0626  0.5507  0.6783
   23SOL    HW1   95   2.936   2.556   0.792 -0.2473  0.9179  0.6787
   23SOL    HW2   96   2.939   2.466   0.670 -0.4781  0.4637  1.0046
   24SOL     OW   97   2.857   2.396   0.332  0.6084  0.3035 -0.1809
   24SOL    HW1   98   2.898   2.474   0.296  0.4803  1.3271  1.8455
   24SOL    HW2   99   2.924   2.357   0.387 -0.6098  1.1655  1.9587
   25SOL     OW  100   1.092   3.289   2.052  0.1498  0.1463 -0.4977
   25SOL    HW1  101   1.137   3.373   2.053 -0.7660  0.6434  0.0701
   25SOL    HW2  102   1.028   3.297   1.981  0.8510 -0.5152 -1.2263
   26SOL     OW  103   0.999   2.036   1.033 -0.3377 -0.0918  0.5992
   26SOL    HW1  104   0.992   1.945   1.060 -0.1934 -0.4904 -0.6615
   26SOL    HW2  105   0.934   2.082   1.086 -1.1663 -1.1053  0.4775
   27SOL     OW  106   2.332   2.243   1.153 -0.2703 -0.4085 -0.4406
   27SOL    HW1  107   2.256   2.300   1.139  0.7538  0.4233 -2.8491
   27SOL    HW2  108   2.297   2.170   1.205 -2.3306  0.7887 -0.0657
   28SOL     OW  109   3.283   0.464   0.687  0.3906 -0.0848  0.5346
   28SOL    HW1  110   3.190   0.488   0.695  0.7789  1.5791  0.2867
   28SOL    HW2  111   3.321   0.486   0.772  0.9597  1.1934 -0.0285
   29SOL     OW  112   2.926   1.136   2.374 -0.3505  0.5452 -0.2967
   29SOL    HW1  113   2.884   1.065   2.325  0.8960 -0.2504 -0.2200
   29SOL    HW2  114   3.006   1.097   2.409 -0.9934  1.2404  2.0157
   30SOL     OW  115   2.277   0.453   0.730 -0.2294 -0.7650 -0.2327
   30SOL    HW1  116   2.191   0.442   0.771 -0.7834  0.3384 -1.0665
   30SOL    HW2  117   2.272   0.538   0.686  0.9379 -1.1635 -1.1669
   31SOL     OW  118   1.460   0.200   1.095  0.8510 -0.0464  0.2658
   31SOL    HW1  119   1.468   0.279   1.042  1.0689  0.6540  1.3210
   31SOL    HW2  120   1.550   0.167   1.103  0.9498  0.3715  0.9623
   32SOL     OW  121   2.280   0.683   1.153  0.0831  0.1559 -0.0581
   32SOL    HW1  122   2.197   0.649   1.121 -0.0181  0.8032 -0.4943
   32SOL    HW2  123   2.282   0.659   1.246 -0.2916 -0.4264 -0.2005
   33SOL     OW  124   1.401   0.664   1.843  0.3691  0.4012  0.0481
   33SOL    HW1  125   1.419   0.666   1.937 -0.1238 -0.2963  0.1648
   33SOL    HW2  126   1.467   0.604   1.807 -0.0843 -0.1353  0.1023
   34SOL     OW  127   3.149   0.822   1.786 -0.0245 -0.1194 -0.3480
   34SOL    HW1  128   3.181   0.732   1.793 -2.8292 -1.1606 -0.2771
   34SOL    HW2  129   3.171   0.847   1.696  1.3025 -0.6468 -0.1882
   35SOL     OW  130   2.047   1.507   1.851  0.0716 -0.0222 -0.0987
   35SOL    HW1  131   1.991   1.518   1.774  1.7312  0.4103 -1.2476
   35SOL    HW2  132   2.135   1.528   1.821  0.9840 -1.4046  1.5173
   36SOL     OW  133   2.663   0.282   1.491  0.4848 -0.2575 -0.1554
   36SOL    HW1  134   2.747   0.317   1.518  1.2303 -1.2094 -1.1915
   36SOL    HW2  135   2.647   0.209   1.551  1.0677 -0.9541 -0.8407
   37SOL     OW  136   0.079   1.636   0.010 -0.3989  0.7840  0.0154
   37SOL    HW1  137   0.096   1.585  -0.069 -0.9764  2.6329 -1.3082
   37SOL    HW2  138   0.163   1.638   0.056  0.4893  1.5605 -1.6311
   38SOL     OW  139   3.227   2.873   1.650  0.3563  0.3868  0.0854
   38SOL    HW1  140   3.296   2.829   1.600 -1.2463 -2.8608  0.5806
   38SOL    HW2  141   3.159   2.893   1.586  0.2015  0.2456  0.2037
   39SOL     OW  142   0.982   1.741   1.133 -0.3232  0.1299  0.2292
   39SOL    HW1  143   0.898   1.714   1.097 -0.6481 -0.0859  1.1164
   39SOL    HW2  144   1.026   1.659   1.156  0.5486  0.2065 -1.1397
   40SOL     OW  145   3.408   2.529   1.977  0.3354 -0.5547  0.1989
   40SOL    HW1  146   3.330   2.565   2.019  0.4462 -0.4778  0.3380
   40SOL    HW2  147   3.470   2.602   1.974 -0.4138  0.0390 -1.9957
   41SOL     OW  148   0.138   0.534   1.537 -0.1469 -0.6714 -0.0540
   41SOL    HW1  149   0.179   0.511   1.454  0.7620 -1.4812  0.6046
   41SOL    HW2  150   0.098   0.453   1.567  1.1628 -0.8722  1.2085
   42SOL     OW  151   2.235   0.571   1.903 -0.1644 -0.2305  0.4642
   42SOL    HW1  152   2.251   0.665   1.898  0.7800 -0.4027  0.1864
   42SOL    HW2  153   2.192   0.558   1.988 -1.2644  0.5820  0.0485
   43SOL     OW  154   3.289   3.092   0.820 -0.3002 -0.6273 -0.0747
   43SOL    HW1  155   3.260   3.102   0.729  1.1847  1.0940 -0.3664
   43SOL    HW2  156   3.306   2.998   0.829 -1.9558 -1.0438 -1.1035
   44SOL     OW  157   0.727   0.574   0.971  0.1037 -0.2753  0.3380
   44SOL    HW1  158   0.671   0.526   0.909 -0.0990  1.0998 -0.5580
   44SOL    HW2  159   0.771   0.505   1.021 -1.4010 -1.3929  0.1683
   45SOL     OW  160   2.661   1.899   1.783  0.4259 -0.4122  0.2486
   45SOL    HW1  161   2.616   1.907   1.866  0.0268  0.3720 -0.0455
   45SOL    HW2  162   2.709   1.816   1.790  1.6915  0.4342  1.8786
   46SOL     OW  163   0.099   1.762   2.453 -0.2612  0.2147  0.4197
   46SOL    HW1  164   0.156   1.706   2.400 -1.4635  1.2863 -2.1292
   46SOL    HW2  165   0.028   1.705   2.481 -0.1593 -0.1416 -0.0296
   47SOL     OW  166   0.789   3.371   0.937 -0.3914  0.0545  0.0730
   47SOL    HW1  167   0.821   3.448   0.983 -0.1838 -0.2461  0.4347
   47SOL    HW2  168   0.694   3.371   0.954  0.0651 -1.6522  2.9497
   48SOL     OW  169   2.739   2.961   0.670 -0.3511 -0.0309  0.3066
   48SOL    HW1  170   2.673   2.927   0.730 -0.3558  1.2935  1.0764
   48SOL    HW2  171   2.693   2.970   0.586 -1.3783  1.5640  1.0127
   49SOL     OW  172   3.375   0.644   1.570  0.5489  0.1091 -0.1011
   49SOL    HW1  173   3.466   0.616   1.566  1.3194  2.4551  0.2956
   49SOL    HW2  174   3.372   0.725   1.518 -1.4492 -0.3108 -0.6936
   50SOL     OW  175   1.267   2.406   0.201 -0.4915  0.7628 -0.1697
   50SOL    HW1  176   1.241   2.391   0.110 -0.8811 -0.6820  0.1780
   50SOL    HW2  177   1.277   2.319   0.239  3.2180  1.2935  0.2037
   51SOL     OW  178   2.870   1.500   0.828 -0.4850  0.2687 -0.0927
   51SOL    HW1  179   2.902   1.421   0.785  0.1971  1.4710 -1.8552
   51SOL    HW2  180   2.879   1.482   0.922 -2.3566 -2.5553 -0.4111
   52SOL     OW  181   0.625   2.674   1.423 -0.3819 -0.0094 -0.1562
   52SOL    HW1  182   0.624   2.650   1.330  0.8745  0.3104 -0.2538
   52SOL    HW2  183   0.614   2.591   1.470  1.0965 -0.4375 -0.5519
   53SOL     OW  184   2.383   1.941   0.257  0.1050 -1.0592 -0.1365
   53SOL    HW1  185   2.423   1.866   0.301 -0.1917 -1.7293 -0.9829
   53SOL    HW2  186   2.456   1.996   0.229  0.3318 -1.1491  0.2809
   54SOL     OW  187   0.365   0.131   0.026 -0.4566 -0.5428  0.0804
   54SOL    HW1  188   0.389   0.143  -0.066  0.4723 -1.1713  0.2348
   54SOL    HW2  189   0.403   0.046   0.050  0.9163  0.4636  1.5676
   55SOL     OW  190   0.516   2.196   1.984 -0.4053 -0.1756  0.6424
   55SOL    HW1  191   0.576   2.122   1.995  0.6852  0.4062 -1.2293
   55SOL    HW2  192   0.463   2.172   1.907 -1.4097  0.1031  1.2368
   56SOL     OW  193   0.034   3.403   1.294 -0.3603 -0.0982  0.5363
   56SOL    HW1  194   0.011   3.329   1.238  0.7472 -0.4191  0.4963
   56SOL    HW2  195   0.123   3.385   1.323  0.1701  1.5463  0.0041
   57SOL     OW  196   2.532   0.298   0.829  0.2178 -0.3488  0.0026
   57SOL    HW1  197   2.479   0.335   0.759  0.4061 -0.0254  0.0334
   57SOL    HW2  198   2.573   0.221   0.790  0.3791 -0.1288 -0.2656
   58SOL     OW  199   0.277   2.427   1.785  0.6470 -0.0565 -0.1120
   58SOL    HW1  200   0.240   2.488   1.721 -1.7187 -1.7035 -0.3566
   58SOL    HW2  201   0.228   2.443   1.865  4.2298  2.6546  1.6824
   59SOL     OW  202   2.657   0.358   2.225 -0.3629 -0.5132 -0.0668
   59SOL    HW1  203   2.588   0.425   2.221  1.0134  0.8822 -1.2794
   59SOL    HW2  204   2.738   0.407   2.211  0.6341 -2.4932 -1.3839
   60SOL     OW  205   0.884   3.147   1.433  0.1560 -0.0355 -0.5830
   60SOL    HW1  206   0.805   3.185   1.395  1.3986  1.0648 -2.1111
   60SOL    HW2  207   0.953   3.165   1.370  1.7570 -0.5250  0.9687
   61SOL     OW  208   1.868   2.914   1.705 -0.1694 -0.4481 -0.1889
   61SOL    HW1  209   1.778   2.921   1.736  0.2807  3.2247  0.5363
   61SOL    HW2  210   1.869   2.965   1.624  1.1655 -0.7301 -0.3580
   62SOL     OW  211   2.731   0.820   2.372 -0.1620  0.9078 -0.0676
   62SOL    HW1  212   2.664   0.756   2.393  0.0399  1.0958  1.1518
   62SOL    HW2  213   2.689   0.879   2.309 -1.8330  2.2549  2.2698
   63SOL     OW  214   2.007   0.725   1.004  0.4433  0.2792 -0.0433
   63SOL    HW1  215   1.993   0.658   1.071  3.7197 -0.1078  0.3193
   63SOL    HW2  216   1.971   0.805   1.043 -2.9473 -1.0599 -0.2482
   64SOL     OW  217   1.357   0.148   0.383 -0.7696 -0.0948  0.3430
   64SOL    HW1  218   1.317   0.110   0.461 -1.8600  0.0222 -0.1489
   64SOL    HW2  219   1.289   0.204   0.346  0.4237  1.4764  0.4369
   65SOL     OW  220   0.074   2.779   0.824 -0.0397 -0.2885 -0.0101
   65SOL    HW1  221   0.027   2.701   0.796 -0.6394  0.3564 -0.8284
   65SOL    HW2  222   0.114   2.755   0.907  0.6607 -1.8124 -0.7687
   66SOL     OW  223   0.708   1.432   1.405 -0.3358  0.3180 -0.3670
   66SOL    HW1  224   0.761   1.352   1.411  0.0886  0.5522 -1.0049
   66SOL    HW2  225   0.716   1.471   1.492 -1.0467 -0.6426  0.1483
   67SOL     OW  226   3.260   2.237   0.030  0.1928  0.4424 -0.2453
   67SOL    HW1  227   3.303   2.262   0.112 -0.5776  0.2002  0.2340
   67SOL    HW2  228   3.191   2.177   0.056  2.0584 -2.3316 -1.3921
   68SOL     OW  229   2.058   0.992   1.806 -0.2413 -0.7479  0.3758
   68SOL    HW1  230   2.088   1.080   1.832  0.2951 -1.4428  2.2054
   68SOL    HW2  231   1.992   1.008   1.738  0.7188  1.0170 -0.1830
   69SOL     OW  232   2.214   0.767   0.835  0.0721 -0.2351 -0.1477
   69SOL    HW1  233   2.154   0.709   0.882  1.3910 -1.1196  0.4498
   69SOL    HW2  234   2.223   0.844   0.892 -0.7042  0.0407 -0.3779
   70SOL     OW  235   0.450   1.262   1.011 -0.2524 -0.4313  0.2547
   70SOL    HW1  236   0.544   1.253   1.028 -0.3285 -1.4847  0.1884
   70SOL    HW2  237   0.418   1.319   1.080  0.2698 -0.8500  0.8471
   71SOL     OW  238   2.348   2.720   1.411 -0.1932 -0.6983 -0.1615
   71SOL    HW1  239   2.357   2.811   1.384  0.0473 -0.8468 -0.5986
   71SOL    HW2  240   2.370   2.720   1.504 -1.3391 -0.1275  0.1207
   72SOL     OW  241   0.034   0.290   1.620 -0.4613 -0.8068  0.2063
   72SOL    HW1  242  -0.010   0.207   1.600  0.0546 -0.9192 -0.4891
   72SOL    HW2  243   0.123   0.264   1.647 -0.5119 -0.5195  0.6571
   73SOL     OW  244   3.162   2.060   0.315 -0.7500  0.0537  0.1657
   73SOL    HW1  245   3.166   2.048   0.220 -0.9308  2.0775 -0.1026
   73SOL    HW2  246   3.157   1.970   0.349 -0.9578 -0.6917 -1.7359
   74SOL     OW  247   2.332   2.065   1.793 -0.2079 -0.0880  0.4495
   74SOL    HW1  248   2.371   2.037   1.710 -0.4678  1.7237 -0.3052
   74SOL    HW2  249   2.395   2.037   1.860  1.6731  1.4106 -0.6225
   75SOL     OW  250   1.990   2.493   2.151  0.6477  0.4460  0.0082
   75SOL    HW1  251   1.984   2.455   2.238  1.7012  0.0731 -0.0777
   75SOL    HW2  252   2.062   2.555   2.157 -0.3137  1.5925 -0.1682
   76SOL     OW  253   2.095   1.890   0.185 -0.1723 -0.1726 -0.2191
   76SOL    HW1  254   2.191   1.894   0.190 -0.1598  1.9235 -1.8468
   76SOL    HW2  255   2.078   1.804   0.147  1.0357 -0.6409  0.2413
   77SOL     OW  256   1.406   1.904   2.430 -0.3568 -0.1329  0.0281
   77SOL    HW1  257   1.456   1.824   2.411 -0.2326  0.2966 -1.5847
   77SOL    HW2  258   1.320   1.888   2.391  0.6279  1.6828 -3.1046
   78SOL     OW  259   2.819   3.080   2.150  0.3231  0.1712 -0.2730
   78SOL    HW1  260   2.751   3.026   2.108  0.5168 -0.7304  0.5491
   78SOL    HW2  261   2.826   3.157   2.094 -1.2237  0.1671 -0.4969
   79SOL     OW  262   3.451   3.507   0.967 -0.8977 -0.3558 -0.1741
   79SOL    HW1  263   3.436   3.517   1.061 -2.4830  0.7559 -0.5155
   79SOL    HW2  264   3.464   3.596   0.936  0.0236 -0.7610 -0.9429
   80SOL     OW  265   3.435   2.923   1.873 -0.9245 -0.4318 -0.3556
   80SOL    HW1  266   3.373   2.961   1.810 -1.5100 -0.7569  0.0223
   80SOL    HW2  267   3.476   2.851   1.826  0.2190  0.6727 -1.0931
   81SOL     OW  268   1.924   2.454   2.421  0.3319  0.1963 -0.5531
   81SOL    HW1  269   1.829   2.444   2.429  0.1331  1.6139 -1.0383
   81SOL    HW2  270   1.956   2.445   2.511 -0.2974  0.0023 -0.3464
   82SOL     OW  271   1.966   2.220   1.174 -0.2048  0.6795  0.0663
   82SOL    HW1  272   1.905   2.289   1.201  1.2976  0.9027  3.1424
   82SOL    HW2  273   1.911   2.146   1.149 -1.7618  1.7571  0.2775
   83SOL     OW  274   1.984   2.875   2.197  0.2723  0.0315 -0.2862
   83SOL    HW1  275   1.999   2.781   2.196 -0.6591 -0.1335  0.6812
   83SOL    HW2  276   1.991   2.902   2.105  1.0659 -0.8912 -0.4925
   84SOL     OW  277   1.755   1.149   1.534 -0.1262  0.3112  0.1866
   84SOL    HW1  278   1.788   1.194   1.612  1.4658 -0.9315  0.2396
   84SOL    HW2  279   1.755   1.217   1.466  0.2014  0.9455  0.8069
   85SOL     OW  280   2.967   3.511   0.553 -0.2915 -0.0752  0.2965
   85SOL    HW1  281   2.903   3.485   0.619  0.5481 -0.7808  0.8465
   85SOL    HW2  282   3.013   3.430   0.532  0.1083  0.3371 -0.4350
   86SOL     OW  283   0.852   2.012   1.468 -1.0678  0.3625  0.0982
   86SOL    HW1  284   0.947   2.005   1.476 -1.1852 -0.6392  0.5918
   86SOL    HW2  285   0.824   2.047   1.552 -1.1845  0.2082  0.1226
   87SOL     OW  286   2.937   3.302   0.017 -0.2396 -0.3520  0.7043
   87SOL    HW1  287   2.896   3.301  -0.069  0.4920  1.1838  0.3118
   87SOL    HW2  288   2.899   3.379   0.060  1.5067  0.5503  0.6736
   88SOL     OW  289   3.036   1.151   1.458 -0.3682  0.2086  0.3729
   88SOL    HW1  290   3.110   1.207   1.433 -1.8643  1.2501 -1.8379
   88SOL    HW2  291   2.980   1.149   1.381 -1.4086 -2.6634  1.1410
   89SOL     OW  292   0.074   1.922   2.056 -0.9099 -0.4291 -0.8534
   89SOL    HW1  293   0.119   2.007   2.054 -1.3434 -0.2154 -3.2294
   89SOL    HW2  294   0.140   1.861   2.087  0.0229  0.4672 -1.0419
   90SOL     OW  295   0.709   1.639   1.619  0.2644  0.1107  0.6680
   90SOL    HW1  296   0.620   1.673   1.628 -0.1301 -0.3781 -1.2375
   90SOL    HW2  297   0.765   1.711   1.648 -0.6942  1.1095  0.0625
   91SOL     OW  298   0.957   0.793   1.038 -0.7066 -0.0252 -0.7938
   91SOL    HW1  299   1.029   0.739   1.070 -1.1628 -1.2955 -1.9048
   91SOL    HW2  300   0.916   0.742   0.969 -1.8636  1.2509 -1.0873
   92SOL     OW  301   3.126   0.820   0.012  0.2953  0.1585 -0.1956
   92SOL    HW1  302   3.049   0.825   0.069  0.7833  1.8412  0.3557
   92SOL    HW2  303   3.189   0.769   0.063  0.6598  1.4924  0.7103
   93SOL     OW  304   0.543   3.372   1.064  0.6224  0.0378 -0.4782
   93SOL    HW1  305   0.509   3.296   1.111  1.6130 -0.1787 -0.1015
   93SOL    HW2  306   0.466   3.426   1.046  0.1497 -0.1694  0.8751
   94SOL     OW  307   2.581   2.722   1.164  0.1953 -0.1434 -0.3243
   94SOL    HW1  308   2.532   2.656   1.214  0.8499  0.2134  0.8110
   94SOL    HW2  309   2.629   2.770   1.231  0.9016  0.4991 -1.3003
   95SOL     OW  310   1.507   0.415   1.775  0.1063  0.0056 -0.9514
   95SOL    HW1  311   1.589   0.422   1.824 -0.5051 -0.0716  0.1009
   95SOL    HW2  312   1.532   0.372   1.693  0.5981 -2.8942  0.6514
   96SOL     OW  313   1.651   2.401   2.424  0.0574  0.0299 -0.5996
   96SOL    HW1  314   1.604   2.320   2.406  1.1692 -0.1407 -2.9459
   96SOL    HW2  315   1.599   2.445   2.492  0.2554 -3.2853  1.7840
   97SOL     OW  316   0.613   2.868   2.204  0.0217 -0.3100 -0.0611
   97SOL    HW1  317   0.632   2.793   2.148 -0.7008  0.3418 -1.2170
   97SOL    HW2  318   0.524   2.854   2.234 -0.4377  0.4954 -0.9932
   98SOL     OW  319   3.489   3.350   2.325 -0.3080 -0.4455 -0.2137
   98SOL    HW1  320   3.508   3.408   2.399 -1.1202 -0.3339 -0.0842
   98SOL    HW2  321   3.430   3.400   2.269 -0.5717 -0.9380 -0.3828
   99SOL     OW  322   1.978   0.418   0.705 -0.0746  0.0917 -0.3468
   99SOL    HW1  323   1.974   0.513   0.691  0.6920  0.1476 -0.1598
   99SOL    HW2  324   1.985   0.381   0.617  0.6545  0.2550 -0.3561
  100SOL     OW  325   3.242   2.291   1.360 -0.8070 -0.3295 -0.4140
  100SOL    HW1  326   3.178   2.278   1.430  0.1652  0.0181  0.5474
  100SOL    HW2  327   3.217   2.375   1.321 -2.0218 -1.0545 -1.2111
  101SOL     OW  328   0.354   3.170   1.247  0.4995 -0.3782 -0.6255
  101SOL    HW1  329   0.311   3.189   1.164  0.7606 -1.1633 -0.9420
  101SOL    HW2  330   0.318   3.235   1.308  2.0951  1.7904 -1.9074
  102SOL     OW  331   3.268   2.521   0.171 -0.8518  0.2549 -0.3806
  102SOL    HW1  332   3.316   2.596   0.136 -0.9438  1.9328  2.8478
  102SOL    HW2  333   3.178   2.534   0.141 -0.4393  0.2470 -1.6338
  103SOL     OW  334   1.003   1.752   0.452  0.2935  0.6030  0.2152
  103SOL    HW1  335   1.001   1.811   0.377  2.3528 -0.0493 -0.3890
  103SOL    HW2  336   1.081   1.778   0.502 -0.2274  0.0790  1.3372
  104SOL     OW  337   0.962   3.195   0.382  0.2884 -0.6965 -0.1881
  104SOL    HW1  338   0.906   3.132   0.426 -0.9719  1.7424  1.8218
  104SOL    HW2  339   1.036   3.143   0.350 -0.1981 -3.0168  2.2801
  105SOL     OW  340   0.501   0.422   2.463  0.0804  0.2912 -0.3394
  105SOL    HW1  341   0.535   0.332   2.472 -0.6853 -0.0825 -1.0986
  105SOL    HW2  342   0.407   0.411   2.450 -0.3941  1.3333  1.8942
  106SOL     OW  343   0.121   0.678   0.922  0.4748 -0.0432 -0.3739
  106SOL    HW1  344   0.187   0.744   0.899  0.2433 -0.0077 -0.9458
  106SOL    HW2  345   0.050   0.729   0.962  0.0142  0.1495 -1.3991
  107SOL     OW  346   2.876   0.718   0.052  0.0817 -0.8363 -0.1872
  107SOL    HW1  347   2.907   0.630   0.029  0.0152 -1.0352  0.4520
  107SOL    HW2  348   2.851   0.758  -0.031  2.9041 -0.3301 -0.8385
  108SOL     OW  349   0.004   2.760   2.091  0.2622 -0.0338 -0.3507
  108SOL    HW1  350  -0.052   2.835   2.070 -0.1891 -0.4099 -0.4838
  108SOL    HW2  351   0.091   2.787   2.062  0.0275  0.2892 -0.7623
  109SOL     OW  352   1.123   2.106   0.803  1.1154 -0.4321  0.1681
  109SOL    HW1  353   1.080   2.191   0.791  0.0900 -1.0085 -0.2107
  109SOL    HW2  354   1.086   2.072   0.885  0.0005 -1.4330 -0.7328
  110SOL     OW  355   2.451   0.468   1.519 -0.0078 -0.4631 -0.1859
  110SOL    HW1  356   2.507   0.392   1.532  0.0322 -0.4489 -0.2711
  110SOL    HW2  357   2.380   0.458   1.582 -0.8229 -1.3520 -1.2296
  111SOL     OW  358   0.979   2.934   2.028  0.0478 -0.2113  0.4244
  111SOL    HW1  359   1.045   2.912   1.963 -1.0668 -1.5326 -0.2735
  111SOL    HW2  360   0.971   3.029   2.023  2.9686  0.1406  1.5736
  112SOL     OW  361   0.010   2.782   1.125 -0.5750  0.2124 -0.1775
  112SOL    HW1  362   0.017   2.857   1.184 -0.6734  0.2179 -0.1718
  112SOL    HW2  363   0.088   2.730   1.142 -1.3008 -0.5199  0.9715
  113SOL     OW  364   1.342   0.653   0.052 -0.1582  0.3436 -0.1174
  113SOL    HW1  365   1.402   0.721   0.084  0.3021 -0.1881  0.1501
  113SOL    HW2  366   1.390   0.571   0.065 -1.1061 -0.1198  0.4862
  114SOL     OW  367   3.025   1.394   2.123 -0.3626 -0.4171 -0.4855
  114SOL    HW1  368   3.044   1.344   2.203  0.4371  0.8972  0.1699
  114SOL    HW2  369   3.103   1.382   2.069  0.1487  0.7061 -0.0118
  115SOL     OW  370   2.871   0.135   2.103 -0.7728 -0.3611 -0.1402
  115SOL    HW1  371   2.947   0.169   2.055  0.4588 -1.5460  0.9334
  115SOL    HW2  372   2.796   0.176   2.061  0.3358 -0.6800 -2.5315
  116SOL     OW  373   0.434   2.738   0.653 -0.1517  0.5568  0.0369
  116SOL    HW1  374   0.380   2.699   0.584  2.7445 -1.4837 -1.2144
  116SOL    HW2  375   0.452   2.665   0.713  2.2854  0.8427 -0.3005
  117SOL     OW  376   0.285   1.759   2.102  0.2163  0.5512 -0.5492
  117SOL    HW1  377   0.284   1.679   2.155 -2.8177  1.5724  1.0614
  117SOL    HW2  378   0.374   1.764   2.068  0.3734 -3.7355 -1.0630
  118SOL     OW  379   1.061   0.314   1.414 -0.2686 -0.4924 -0.1013
  118SOL    HW1  380   1.100   0.341   1.497 -0.9217 -0.5336  0.2270
  118SOL    HW2  381   0.973   0.284   1.437 -1.1674  1.2926 -1.0405
  119SOL     OW  382   2.641   2.939   1.957 -0.7465  0.1530 -0.3829
  119SOL    HW1  383   2.587   3.005   1.915 -0.9409 -0.3879 -0.9930
  119SOL    HW2  384   2.713   2.924   1.896 -1.0108 -0.6106 -0.5156
  120SOL     OW  385   0.692   1.461   2.071  0.1854  0.0489  0.2528
  120SOL    HW1  386   0.598   1.463   2.057  0.2055  1.1833  0.2379
  120SOL    HW2  387   0.729   1.442   1.985  0.0513  1.4505 -0.1240
  121SOL     OW  388   1.702   2.214   2.175  0.0766 -0.1961 -0.1094
  121SOL    HW1  389   1.787   2.215   2.219  0.1144 -0.6018 -0.1739
  121SOL    HW2  390   1.712   2.279   2.105  0.4859 -0.5660 -0.3982
  122SOL     OW  391   2.129   2.147   1.952  0.2682 -0.4963 -0.0535
  122SOL    HW1  392   2.201   2.098   1.913  0.3792 -0.2707 -0.1341
  122SOL    HW2  393   2.157   2.164   2.042  0.4240 -0.1934 -0.1586
  123SOL     OW  394   1.455   0.441   0.169 -0.3314  0.5370 -0.1201
  123SOL    HW1  395   1.452   0.346   0.184  2.0669  0.2456 -1.1104
  123SOL    HW2  396   1.461   0.479   0.257  2.9335 -0.5226  0.2042
  124SOL     OW  397   2.161   1.263   1.393 -0.0146  0.2751  0.4323
  124SOL    HW1  398   2.251   1.243   1.369 -0.3665 -0.4967 -0.2326
  124SOL    HW2  399   2.110   1.189   1.361 -0.8985  0.7472  0.7355
  125SOL     OW  400   2.443   0.534   2.161 -0.0999 -0.2869 -0.2071
  125SOL    HW1  401   2.358   0.579   2.168 -0.5691 -1.4835  2.0645
  125SOL    HW2  402   2.486   0.577   2.086 -1.5424  2.2379  0.3449
  126SOL     OW  403   0.322   1.145   0.815  0.7420  0.0265  0.5496
  126SOL    HW1  404   0.336   1.199   0.893  1.1610  1.7992 -0.7309
  126SOL    HW2  405   0.400   1.159   0.761 -0.8606  1.1706 -1.5461
  127SOL     OW  406   2.914   0.627   1.953 -0.4758 -0.4033 -0.3174
  127SOL    HW1  407   2.973   0.567   1.907  0.9119  1.7444 -1.4870
  127SOL    HW2  408   2.971   0.699   1.981 -1.9172 -0.0523  1.8680
  128SOL     OW  409   0.918   2.161   0.429 -0.3675  0.2450 -0.4022
  128SOL    HW1  410   0.953   2.191   0.345  1.4492  0.2008  0.3124
  128SOL    HW2  411   0.880   2.075   0.410  0.2045  0.1469 -1.1404
  129SOL     OW  412   0.081   2.293   0.847  0.1139 -0.6313 -0.5556
  129SOL    HW1  413   0.097   2.232   0.919 -0.7804 -0.6277 -0.3514
  129SOL    HW2  414   0.003   2.260   0.803 -0.5240  0.4742 -0.2975
  130SOL     OW  415   1.287   3.149   2.235 -0.3323  0.2596 -0.2027
  130SOL    HW1  416   1.210   3.187   2.193  0.0035  0.2218 -0.8468
  130SOL    HW2  417   1.315   3.079   2.177  0.3271  0.4203 -0.0874
  131SOL     OW  418   2.914   2.786   0.537  0.6704 -0.5718  0.0650
  131SOL    HW1  419   2.904   2.704   0.586  0.4516  0.8552  2.5046
  131SOL    HW2  420   2.840   2.839   0.564 -1.1113 -0.7861 -4.1501
  132SOL     OW  421   1.515   1.519   0.665  0.0436 -0.2617  0.0495
  132SOL    HW1  422   1.551   1.487   0.748  2.0024 -0.9226 -1.0212
  132SOL    HW2  423   1.421   1.532   0.683  0.7137  1.1522  2.8044
  133SOL     OW  424   1.595   2.961   0.231  0.4112 -0.0162 -0.2742
  133SOL    HW1  425   1.562   3.040   0.273  1.6472  0.0867  0.5313
  133SOL    HW2  426   1.681   2.987   0.197  0.0581 -0.5131 -1.6042
  134SOL     OW  427   0.739   1.764   2.194  0.0524 -0.3705  0.1733
  134SOL    HW1  428   0.683   1.735   2.266 -0.6109  0.5025  0.0172
  134SOL    HW2  429   0.779   1.684   2.161  0.0466 -0.8208  1.2565
  135SOL     OW  430   2.486   0.418   1.245  0.3894  0.1284  0.1209
  135SOL    HW1  431   2.554   0.356   1.273  0.7835  1.5883  2.5057
  135SOL    HW2  432   2.447   0.449   1.326 -1.1292  1.5431 -1.1271
  136SOL     OW  433   0.710   1.139   0.592 -0.0753  0.3062 -0.4991
  136SOL    HW1  434   0.782   1.156   0.652 -0.4217 -0.3381  0.1079
  136SOL    HW2  435   0.646   1.208   0.611  0.0146  0.3721 -0.4371
  137SOL     OW  436   1.728   1.735   0.077  0.1130 -0.3399 -0.1560
  137SOL    HW1  437   1.787   1.706   0.146 -0.8196 -0.3698  0.6339
  137SOL    HW2  438   1.662   1.787   0.121  0.2829  0.7983 -1.2140
  138SOL     OW  439   0.256   0.199   1.703  0.2855 -0.1478 -0.5440
  138SOL    HW1  440   0.233   0.121   1.753 -1.1552  1.3201  1.1343
  138SOL    HW2  441   0.341   0.225   1.738 -0.8275  1.0125  1.3519
  139SOL     OW  442   3.152   2.188   1.016  0.4524  0.4972  0.4120
  139SOL    HW1  443   3.163   2.236   0.934  0.6207 -1.2990 -0.6339
  139SOL    HW2  444   3.058   2.171   1.021  0.5623 -0.2353  0.0899
  140SOL     OW  445   0.873   2.801   1.653 -0.0730 -0.5174 -0.2513
  140SOL    HW1  446   0.897   2.748   1.728 -0.9578 -2.8195 -1.5478
  140SOL    HW2  447   0.900   2.749   1.577 -2.0774  0.2943 -1.5733
  141SOL     OW  448   0.883   2.394   1.536 -0.1107  0.2457 -0.2832
  141SOL    HW1  449   0.792   2.414   1.558  0.6305  2.7379  0.7099
  141SOL    HW2  450   0.887   2.403   1.441 -0.8085  0.5970 -0.2873
  142SOL     OW  451   0.219   1.556   1.820  0.4486 -0.6060 -0.3385
  142SOL    HW1  452   0.133   1.552   1.860  0.5643 -0.6236 -0.0919
  142SOL    HW2  453   0.209   1.510   1.737 -0.0654  0.3847 -0.8344
  143SOL     OW  454   2.380   3.442   1.571 -0.4014 -0.3004 -0.0522
  143SOL    HW1  455   2.343   3.449   1.659  0.6286 -0.3648  0.3911
  143SOL    HW2  456   2.406   3.350   1.563  2.2056  0.3246  0.6944
  144SOL     OW  457   0.447   0.980   1.381 -0.5224  0.2252 -0.3528
  144SOL    HW1  458   0.525   1.011   1.334 -0.6418  1.7729  0.4490
  144SOL    HW2  459   0.442   1.036   1.459 -2.9558  0.7786 -0.8624
  145SOL     OW  460   0.996   2.414   2.042 -0.0900  0.1676 -0.2125
  145SOL    HW1  461   1.041   2.470   1.980  1.0167 -0.2675  0.1772
  145SOL    HW2  462   0.947   2.352   1.988  0.8002 -0.1583 -0.6463
  146SOL     OW  463   2.389   3.375   1.099  0.2235  0.3957  0.0307
  146SOL    HW1  464   2.328   3.359   1.171  0.8189 -1.0115  0.2229
  146SOL    HW2  465   2.356   3.322   1.027  1.1580 -0.2775  0.0962
  147SOL     OW  466   1.256   2.178   1.474  0.0471 -0.0726  0.5134
  147SOL    HW1  467   1.203   2.190   1.552  0.6767 -1.1650  1.1219
  147SOL    HW2  468   1.229   2.092   1.439  0.4659 -0.0340  0.0852
  148SOL     OW  469   1.171   1.401   0.027  0.2819 -0.1764 -0.8442
  148SOL    HW1  470   1.218   1.428   0.105 -1.7164  0.6458  0.1055
  148SOL    HW2  471   1.105   1.339   0.058 -0.8961  0.5784 -1.7801
  149SOL     OW  472   0.597   3.218   1.614 -0.0057  0.6336 -0.7363
  149SOL    HW1  473   0.689   3.211   1.587  0.3630  0.1217  0.6268
  149SOL    HW2  474   0.588   3.310   1.640  0.6329  0.2383  0.9255
  150SOL     OW  475   2.370   2.623   0.644  0.1078  0.0569 -0.5367
  150SOL    HW1  476   2.294   2.566   0.630 -0.0353  0.9198 -3.6555
  150SOL    HW2  477   2.440   2.584   0.592  0.7561  1.2581 -0.5895
  151SOL     OW  478   0.057   1.842   1.797 -0.2406  0.0433 -0.1045
  151SOL    HW1  479   0.108   1.762   1.801 -1.2292 -0.5538  1.0746
  151SOL    HW2  480   0.034   1.861   1.888  0.7293  2.1652 -0.2632
  152SOL     OW  481   3.216   1.036   0.249 -0.1374 -0.3271  0.2078
  152SOL    HW1  482   3.241   0.946   0.229 -2.2922 -0.5904 -1.5024
  152SOL    HW2  483   3.152   1.027   0.319 -0.0450 -0.0965  0.3203
  153SOL     OW  484   1.360   0.678   0.894  0.5750  0.0109 -0.5733
  153SOL    HW1  485   1.345   0.723   0.977  0.0277  1.3889 -1.4060
  153SOL    HW2  486   1.287   0.616   0.886  0.4091  0.1640 -0.2165
  154SOL     OW  487   0.880   0.465   0.685 -0.1353 -0.3293  0.5679
  154SOL    HW1  488   0.866   0.458   0.591  0.1476  0.9629  0.4259
  154SOL    HW2  489   0.826   0.395   0.723 -0.9129 -0.3051 -0.4889
  155SOL     OW  490   1.508   1.342   1.466 -0.2620  0.0636 -0.0984
  155SOL    HW1  491   1.420   1.330   1.501 -0.0578  1.0837  0.7804
  155SOL    HW2  492   1.505   1.303   1.378 -1.0333 -1.7246  0.6963
  156SOL     OW  493   2.872   1.191   1.251 -0.2400 -0.2886 -0.3913
  156SOL    HW1  494   2.890   1.276   1.210  0.5064 -0.0132  0.4835
  156SOL    HW2  495   2.887   1.127   1.181  0.6614  0.2043 -0.6639
  157SOL     OW  496   3.039   1.600   0.603 -0.0803 -0.2463  0.0820
  157SOL    HW1  497   2.981   1.585   0.677  0.3115  1.7782  0.8528
  157SOL    HW2  498   3.117   1.549   0.623 -0.3532 -0.4724  0.5837
  158SOL     OW  499   1.229   0.069   1.469 -0.0452 -0.1314 -0.1252
  158SOL    HW1  500   1.141   0.086   1.435 -0.2943 -0.5014  0.3258
  158SOL    HW2  501   1.279   0.038   1.394 -0.3238 -0.0068 -0.3615
  159SOL     OW  502   3.069   2.008   2.039 -0.4221 -0.3155  0.0593
  159SOL    HW1  503   3.135   2.078   2.038 -1.6519  0.8846 -2.5489
  159SOL    HW2  504   2.994   2.046   2.084 -0.5040 -0.5193  0.0951
  160SOL     OW  505   1.745   0.246   1.598  0.5305  0.5303 -0.5589
  160SOL    HW1  506   1.794   0.306   1.542 -1.1041  1.3831 -1.1322
  160SOL    HW2  507   1.653   0.265   1.577 -0.0276 -1.4378  0.0346
  161SOL     OW  508   3.392   1.177   2.084  0.0017 -0.3245 -0.0757
  161SOL    HW1  509   3.364   1.174   2.176 -0.9237  0.4849 -0.3254
  161SOL    HW2  510   3.373   1.267   2.056  0.5551 -0.4837 -0.9706
  162SOL     OW  511   3.256   2.958   0.493 -0.5101 -0.4432 -0.4780
  162SOL    HW1  512   3.222   2.953   0.404  2.0082 -2.0725 -1.3897
  162SOL    HW2  513   3.350   2.946   0.484 -0.0423  0.7685  2.2890
  163SOL     OW  514   0.298   1.397   0.416  0.3499 -0.0655 -0.1249
  163SOL    HW1  515   0.239   1.392   0.341  0.6718  2.2676 -0.5943
  163SOL    HW2  516   0.295   1.490   0.442  2.1468 -0.3499  1.1860
  164SOL     OW  517   3.098   1.911   1.632  0.1298 -0.3702  0.4334
  164SOL    HW1  518   3.035   1.872   1.692 -0.2067 -2.5163 -1.2537
  164SOL    HW2  519   3.180   1.866   1.651 -0.1333 -1.5426 -1.1666
  165SOL     OW  520   1.106   1.061   1.880 -0.4257 -0.0364  0.1901
  165SOL    HW1  521   1.170   1.069   1.810  0.1331 -2.4916  0.3698
  165SOL    HW2  522   1.110   1.144   1.926  2.4452 -0.0348  0.0103
  166SOL     OW  523   3.125   2.007   0.044 -0.6348  0.2862 -0.6411
  166SOL    HW1  524   3.031   2.005   0.030 -0.8747 -1.7543  1.0582
  166SOL    HW2  525   3.159   1.932  -0.004 -0.1161 -0.1690  0.4258
  167SOL     OW  526   1.749   0.954   1.042 -0.4449  0.1164  0.1729
  167SOL    HW1  527   1.658   0.943   1.014 -0.7554  1.1902  0.7274
  167SOL    HW2  528   1.744   0.966   1.136  0.1772  1.1874  0.0784
  168SOL     OW  529   1.622   1.365   1.923  0.3366 -0.4767  0.5866
  168SOL    HW1  530   1.633   1.415   2.004  0.8331  0.3054  0.0344
  168SOL    HW2  531   1.581   1.283   1.952  0.0600 -0.0051  1.5651
  169SOL     OW  532   0.597   2.466   0.787  0.7475  0.1577  0.3838
  169SOL    HW1  533   0.511   2.424   0.795  0.1160  1.5700  1.4035
  169SOL    HW2  534   0.636   2.427   0.710 -0.5169 -1.0568  0.3424
  170SOL     OW  535   3.478   1.536   1.878 -0.1991 -0.9913  0.1920
  170SOL    HW1  536   3.466   1.485   1.959 -0.2513  0.9800  1.4643
  170SOL    HW2  537   3.391   1.537   1.838 -0.4880 -0.8558  0.8036
  171SOL     OW  538   2.689   0.052   0.873  1.0889  0.5931 -0.2006
  171SOL    HW1  539   2.739  -0.016   0.919  0.1500 -0.1788 -0.3075
  171SOL    HW2  540   2.656   0.108   0.942  0.5118  0.0025  0.0124
  172SOL     OW  541   0.880   2.386   1.062  0.0147  0.5474  0.3935
  172SOL    HW1  542   0.849   2.308   1.107 -0.3792 -0.2095 -1.1501
  172SOL    HW2  543   0.969   2.399   1.095  0.5861 -1.3403 -0.3042
  173SOL     OW  544   2.937   3.400   2.138 -0.3577 -0.6106  0.4163
  173SOL    HW1  545   2.867   3.377   2.200 -0.5020 -0.7268  0.2102
  173SOL    HW2  546   2.936   3.495   2.135  0.3152 -0.5710  1.3598
  174SOL     OW  547   0.050   0.476   0.746 -0.7455 -0.1857 -0.3158
  174SOL    HW1  548   0.072   0.533   0.820 -0.9253  0.3255 -0.6561
  174SOL    HW2  549   0.116   0.495   0.680 -1.0192 -0.1137 -0.5689
  175SOL     OW  550   1.246   1.151   1.267 -0.2796 -0.3363 -0.2665
  175SOL    HW1  551   1.341   1.160   1.270 -0.4552  1.7003 -0.0565
  175SOL    HW2  552   1.213   1.233   1.306 -2.1085 -1.0807 -0.1958
  176SOL     OW  553   0.574   3.222   0.306  0.3048  0.1142 -0.5223
  176SOL    HW1  554   0.592   3.174   0.225 -0.6915  0.1899 -0.7975
  176SOL    HW2  555   0.656   3.268   0.325  1.2588 -1.6627 -0.2657
  177SOL     OW  556   2.812   1.933   0.408 -0.6553 -0.2565 -0.7812
  177SOL    HW1  557   2.901   1.898   0.401 -0.6922 -0.5027 -0.0213
  177SOL    HW2  558   2.811   2.008   0.349  1.1766  2.0710  2.0326
  178SOL     OW  559   3.137   0.105   0.841  0.7667 -0.1911  0.2124
  178SOL    HW1  560   3.100   0.137   0.759  0.3108 -1.0911  0.0706
  178SOL    HW2  561   3.157   0.013   0.825  2.0587 -0.0056  0.6349
  179SOL     OW  562   2.066   0.616   2.433  0.0419  0.0043  0.3573
  179SOL    HW1  563   2.046   0.643   2.522  1.7402  0.7657  0.5252
  179SOL    HW2  564   2.046   0.523   2.431 -2.7339  0.5518  0.7070
  180SOL     OW  565   0.018   0.596   2.456 -0.4345 -0.1750  0.2858
  180SOL    HW1  566  -0.058   0.637   2.497  0.1148  1.2160 -0.0735
  180SOL    HW2  567   0.079   0.667   2.442 -0.0291 -0.8777 -1.6509
  181SOL     OW  568   1.364   1.068   1.681 -0.3347 -0.4734 -0.2015
  181SOL    HW1  569   1.454   1.067   1.715 -0.3950 -0.9689 -0.0608
  181SOL    HW2  570   1.335   0.977   1.685 -0.1246 -0.6463 -2.1539
  182SOL     OW  571   2.967   3.430   1.330  0.3026  0.0795 -0.2121
  182SOL    HW1  572   2.872   3.421   1.340  0.5460 -0.7013  1.6092
  182SOL    HW2  573   2.989   3.505   1.386  0.7081  0.4961 -0.9305
  183SOL     OW  574   2.155   3.253   0.140 -0.6758  0.7074 -0.5793
  183SOL    HW1  575   2.210   3.264   0.218  0.0705  1.0242 -1.1454
  183SOL    HW2  576   2.157   3.160   0.122 -1.5005  0.5147  0.2409
  184SOL     OW  577   0.466   3.446   0.200 -0.3401  0.8032 -0.2552
  184SOL    HW1  578   0.398   3.469   0.263 -2.0398 -0.6600 -1.5067
  184SOL    HW2  579   0.504   3.365   0.235  0.9740  1.7363  0.5619
  185SOL     OW  580   1.618   1.982   0.635  0.7073 -0.3668  0.2865
  185SOL    HW1  581   1.663   2.046   0.581 -1.1838  0.0342 -0.8655
  185SOL    HW2  582   1.615   1.903   0.582 -2.5189  0.4734 -0.9160
  186SOL     OW  583   0.007   0.994   0.445 -0.3281 -0.2394 -0.0454
  186SOL    HW1  584   0.039   0.955   0.363  0.7623 -1.3533  0.8938
  186SOL    HW2  585   0.037   1.084   0.442  1.5809 -0.8473  0.1039
  187SOL     OW  586   2.738   0.309   0.095 -0.1828 -0.5925 -0.0135
  187SOL    HW1  587   2.682   0.296   0.019 -0.8077  2.1856 -0.0671
  187SOL    HW2  588   2.679   0.334   0.166  0.7733  0.7293  0.3548
  188SOL     OW  589   0.329   1.622   1.425 -0.1888  0.4718  0.2887
  188SOL    HW1  590   0.269   1.558   1.465 -0.0786  1.4872  2.1300
  188SOL    HW2  591   0.273   1.696   1.404 -0.3633 -0.3037 -2.0860
  189SOL     OW  592   0.631   0.141   0.279  0.1881 -0.3033 -0.6956
  189SOL    HW1  593   0.604   0.064   0.228 -0.9959  0.2815 -0.9548
  189SOL    HW2  594   0.550   0.188   0.297  0.5833 -0.5933  1.9298
  190SOL     OW  595   2.339   0.973   1.620 -0.1117  0.0105 -0.1919
  190SOL    HW1  596   2.303   0.962   1.708 -0.5446  0.4007 -0.3180
  190SOL    HW2  597   2.434   0.980   1.634 -0.1255 -0.5387  0.1833
  191SOL     OW  598   3.433   1.257   0.634 -0.0349 -0.1744  0.2929
  191SOL    HW1  599   3.353   1.224   0.675 -0.1760  0.6777  0.7256
  191SOL    HW2  600   3.502   1.239   0.698 -0.1383  0.5017  0.6006
  192SOL     OW  601   0.297   1.828   0.241 -0.1114  0.4598 -0.5111
  192SOL    HW1  602   0.307   1.742   0.200  0.5612  0.7045 -0.8749
  192SOL    HW2  603   0.372   1.879   0.209  0.1353  0.8253  0.6017
  193SOL     OW  604   0.447   2.468   2.462 -0.2753 -0.6509  0.2929
  193SOL    HW1  605   0.513   2.417   2.417 -0.9430 -0.7506 -0.5856
  193SOL    HW2  606   0.494   2.511   2.534  0.5590 -1.3885  0.1888
  194SOL     OW  607   0.137   2.510   0.577 -0.0872  0.2462  0.0944
  194SOL    HW1  608   0.084   2.512   0.656  0.1547  1.2773  0.2406
  194SOL    HW2  609   0.076   2.490   0.506 -0.3925 -0.1480  0.4742
  195SOL     OW  610   2.983   2.734   2.018  0.3741  0.0458 -0.5019
  195SOL    HW1  611   2.909   2.675   2.003 -0.2186 -0.0572  2.5223
  195SOL    HW2  612   2.972   2.803   1.953 -1.4586 -0.8133 -1.1388
  196SOL     OW  613   1.678   0.239   0.010 -0.1663  0.3799  0.1655
  196SOL    HW1  614   1.726   0.156   0.012 -0.4168  0.2371  0.2463
  196SOL    HW2  615   1.690   0.271  -0.080 -0.1216  0.2236  0.1155
  197SOL     OW  616   0.656   1.031   1.200  0.3635  0.8225  0.1106
  197SOL    HW1  617   0.639   0.985   1.118  2.7833  1.3950 -0.7250
  197SOL    HW2  618   0.734   0.990   1.236 -0.5645  0.6929  2.0751
  198SOL     OW  619   3.399   1.612   2.488  0.5048 -0.2903  0.5436
  198SOL    HW1  620   3.342   1.575   2.421  2.0099 -1.2002 -0.2640
  198SOL    HW2  621   3.342   1.671   2.539 -1.0005 -0.7675 -0.5641
  199SOL     OW  622   2.264   1.201   1.938 -0.2002  0.1145 -0.3241
  199SOL    HW1  623   2.327   1.248   1.992 -0.8234  0.3452  0.2215
  199SOL    HW2  624   2.267   1.111   1.970 -1.7559  0.5868  1.2480
  200SOL     OW  625   2.120   3.320   1.602  0.3198  0.0114  0.0479
  200SOL    HW1  626   2.135   3.245   1.543 -3.6068 -1.2523  0.5407
  200SOL    HW2  627   2.107   3.394   1.543  1.4141 -0.2249 -0.5168
  201SOL     OW  628   2.558   3.119   1.415  0.4202  0.3675  0.1490
  201SOL    HW1  629   2.512   3.140   1.496  0.0391 -0.4901  0.1690
  201SOL    HW2  630   2.650   3.109   1.441  0.9812  4.0016 -0.2262
  202SOL     OW  631   2.569   3.322   2.154 -0.4804 -0.5238  0.2902
  202SOL    HW1  632   2.642   3.330   2.215  0.2942 -1.6234 -0.4628
  202SOL    HW2  633   2.511   3.257   2.194 -0.8120 -0.0100  0.6527
  203SOL     OW  634   2.902   1.318   1.621  0.1233 -0.3019 -0.1476
  203SOL    HW1  635   2.807   1.307   1.609 -0.2267  0.3450  1.8292
  203SOL    HW2  636   2.941   1.244   1.573 -1.4055 -0.9469 -0.4265
  204SOL     OW  637   1.251   1.492   0.952 -0.0411  0.4133 -0.4281
  204SOL    HW1  638   1.242   1.407   0.910  1.9432 -0.3381  0.5881
  204SOL    HW2  639   1.203   1.552   0.896 -0.7967 -1.2423 -1.5842
  205SOL     OW  640   0.718   1.714   0.279 -0.2321 -0.3116 -0.1558
  205SOL    HW1  641   0.674   1.784   0.230  2.6440  1.0867 -0.8144
  205SOL    HW2  642   0.801   1.701   0.233  1.2655 -1.0094  2.6701
  206SOL     OW  643   0.607   3.119   0.072  0.4827  0.2367 -0.1740
  206SOL    HW1  644   0.517   3.095   0.053  0.3052  1.5700 -1.0985
  206SOL    HW2  645   0.655   3.036   0.072 -0.5708 -0.3786 -0.6354
  207SOL     OW  646   2.160   3.107   1.443 -0.0710  0.3330 -0.1291
  207SOL    HW1  647   2.223   3.054   1.396  0.0524 -0.1436  0.5733
  207SOL    HW2  648   2.080   3.102   1.391  0.1091 -0.0687 -0.3601
  208SOL     OW  649   1.251   1.759   1.300 -0.0318 -0.6101  0.8631
  208SOL    HW1  650   1.187   1.805   1.354 -2.3238  0.4805 -2.6027
  208SOL    HW2  651   1.207   1.677   1.276 -0.4227  0.3726 -1.9784
  209SOL     OW  652   1.151   0.499   0.895  0.0549 -0.8617  0.5776
  209SOL    HW1  653   1.155   0.432   0.963 -0.6100 -0.0739  1.4071
  209SOL    HW2  654   1.058   0.513   0.880  0.1899 -1.5584 -1.0478
  210SOL     OW  655   0.434   0.518   1.836 -0.1489  0.0622 -0.5196
  210SOL    HW1  656   0.443   0.445   1.775  0.4237  0.2759 -0.7052
  210SOL    HW2  657   0.475   0.592   1.789 -0.6485  0.4738 -0.3043
  211SOL     OW  658   0.578   0.157   2.472 -0.9055 -0.0742 -0.1154
  211SOL    HW1  659   0.588   0.120   2.559 -0.1252 -0.3315 -0.3058
  211SOL    HW2  660   0.537   0.088   2.420 -1.1613 -0.0027 -0.0067
  212SOL     OW  661   0.818   1.365   0.200  0.2043 -0.4977  0.1789
  212SOL    HW1  662   0.856   1.277   0.197 -0.0162 -0.5762 -0.3274
  212SOL    HW2  663   0.893   1.422   0.218  0.5009 -0.6965 -0.3872
  213SOL     OW  664   1.797   1.285   1.289  0.2010 -0.1857 -0.5188
  213SOL    HW1  665   1.842   1.363   1.321 -0.1624  0.2111 -0.9724
  213SOL    HW2  666   1.856   1.248   1.223  0.8708 -0.9067  0.4570
  214SOL     OW  667   0.844   2.822   1.316  0.1685 -0.3468 -0.1028
  214SOL    HW1  668   0.780   2.781   1.374  0.7564 -0.4666  0.4724
  214SOL    HW2  669   0.926   2.777   1.336  0.7822  0.9720  0.3920
  215SOL     OW  670   3.503   0.141   1.211  0.1588  0.9550 -0.2464
  215SOL    HW1  671   3.584   0.170   1.170 -0.4654  0.5872 -1.7903
  215SOL    HW2  672   3.527   0.063   1.262  0.8922  1.2608 -0.1181
  216SOL     OW  673   2.122   3.095   2.251 -0.1065 -0.2503  0.0292
  216SOL    HW1  674   2.115   3.049   2.334 -1.1885 -0.1354  0.0027
  216SOL    HW2  675   2.099   3.030   2.185  0.9304 -0.3938 -0.2075
  217SOL     OW  676   0.602   0.643   0.581  0.9551 -0.5713 -0.6226
  217SOL    HW1  677   0.525   0.601   0.544  0.8948 -2.3728  1.5018
  217SOL    HW2  678   0.674   0.582   0.564  1.0989 -0.9706  1.3544
  218SOL     OW  679   1.116   2.865   2.242  0.1952 -0.2841 -0.3126
  218SOL    HW1  680   1.062   2.896   2.169 -0.8989 -2.0925 -0.2938
  218SOL    HW2  681   1.161   2.789   2.207 -0.7553 -1.4935  1.0413
  219SOL     OW  682   1.215   2.915   1.579  0.3616 -0.2700  0.4180
  219SOL    HW1  683   1.160   2.918   1.501 -1.2319  1.0543  1.5445
  219SOL    HW2  684   1.266   2.996   1.577 -1.2761  0.8346  1.8283
  220SOL     OW  685   1.085   2.370   1.325 -0.2726 -0.3093 -0.3031
  220SOL    HW1  686   1.152   2.409   1.269 -0.9765 -0.5651 -1.3282
  220SOL    HW2  687   1.124   2.288   1.355  0.0754 -0.2012 -0.4549
  221SOL     OW  688   2.977   0.133   2.403 -0.1108 -0.4318  0.0171
  221SOL    HW1  689   2.901   0.117   2.347  1.7402 -3.1767 -1.8277
  221SOL    HW2  690   3.001   0.046   2.435  2.9458  0.2503 -0.3422
  222SOL     OW  691   0.224   3.332   1.719 -0.4252 -0.0802  0.0386
  222SOL    HW1  692   0.244   3.239   1.726 -0.1763 -0.1119 -0.9575
  222SOL    HW2  693   0.205   3.360   1.808 -1.6704 -1.3546  0.1860
  223SOL     OW  694   0.949   3.066   1.679 -0.4350  0.5093 -0.5430
  223SOL    HW1  695   0.911   3.091   1.595 -1.4048 -0.7547 -0.5009
  223SOL    HW2  696   0.929   2.972   1.688 -0.2881  0.6078  1.0497
  224SOL     OW  697   0.333   1.588   0.118  0.1023 -0.4341 -0.4623
  224SOL    HW1  698   0.419   1.549   0.109  1.3970  2.4199 -0.9103
  224SOL    HW2  699   0.277   1.516   0.149  2.2494 -2.7108 -1.7342
  225SOL     OW  700   0.103   3.044   1.558 -0.0483  0.1673  0.6196
  225SOL    HW1  701   0.074   2.956   1.582 -0.6225 -0.3837 -1.8725
  225SOL    HW2  702   0.196   3.046   1.580  0.2829 -1.5469 -0.5096
  226SOL     OW  703   0.668   0.394   0.448 -0.2116  0.9011  0.0014
  226SOL    HW1  704   0.575   0.418   0.450 -0.1340  1.1411  0.8082
  226SOL    HW2  705   0.668   0.301   0.425 -0.6163  1.0652 -0.6952
  227SOL     OW  706   1.797   0.626   2.116 -0.2906  0.2240  0.0253
  227SOL    HW1  707   1.861   0.693   2.091 -1.4697  0.5511 -2.2538
  227SOL    HW2  708   1.802   0.622   2.211  1.2601  2.0876  0.0459
  228SOL     OW  709   3.210   1.546   2.281  0.1055 -0.4050  0.2908
  228SOL    HW1  710   3.193   1.632   2.241  0.1930 -0.6052 -0.1701
  228SOL    HW2  711   3.129   1.526   2.328 -0.3694 -0.6343 -0.6131
  229SOL     OW  712   3.417   2.054   2.239  0.3455  0.4257  0.3660
  229SOL    HW1  713   3.408   2.148   2.221 -0.2623  0.2541 -0.2586
  229SOL    HW2  714   3.490   2.026   2.182  0.0925  0.3868  0.0621
  230SOL     OW  715   2.805   2.523   1.984  0.1923  0.5578 -0.5328
  230SOL    HW1  716   2.815   2.511   1.890  0.3011  1.4194 -0.6283
  230SOL    HW2  717   2.879   2.476   2.022  0.6771  1.0186 -0.9170
  231SOL     OW  718   3.300   2.858   0.977  0.1319 -0.3784 -0.3724
  231SOL    HW1  719   3.267   2.785   1.029  0.9193 -0.2141  0.3683
  231SOL    HW2  720   3.395   2.851   0.982  0.2210  0.9845  0.1387
  232SOL     OW  721   3.186   0.411   2.190  0.1648  0.4952 -0.6438
  232SOL    HW1  722   3.196   0.505   2.176 -0.6516  0.6361 -0.3094
  232SOL    HW2  723   3.239   0.370   2.122  1.8042  1.2079  0.1699
  233SOL     OW  724   0.483   0.854   2.290  0.9185 -0.4810 -0.1351
  233SOL    HW1  725   0.524   0.772   2.319  1.1599 -0.8767 -1.5478
  233SOL    HW2  726   0.424   0.827   2.220  1.0753  0.5789 -0.6757
  234SOL     OW  727   1.567   1.838   0.922  0.0815  0.0217 -0.0062
  234SOL    HW1  728   1.477   1.838   0.890 -0.2132  0.1464  0.8180
  234SOL    HW2  729   1.618   1.875   0.850 -0.3662 -1.0662 -0.9035
  235SOL     OW  730   2.235   2.828   0.782 -0.0632 -0.3113  0.4259
  235SOL    HW1  731   2.277   2.746   0.757  0.2519  0.2749 -0.9904
  235SOL    HW2  732   2.287   2.896   0.739 -1.7080  0.4965 -0.2986
  236SOL     OW  733   0.006   2.690   2.359  0.5442  0.6559  0.2143
  236SOL    HW1  734   0.090   2.647   2.342  0.9918  1.7420 -0.3677
  236SOL    HW2  735  -0.019   2.729   2.275 -0.2224  0.8868  0.5444
  237SOL     OW  736   0.537   2.109   1.211 -0.4368  0.0438  0.1365
  237SOL    HW1  737   0.498   2.191   1.241 -2.1992 -1.2004  1.3235
  237SOL    HW2  738   0.517   2.046   1.280  0.6683 -1.4555 -0.8858
  238SOL     OW  739   1.813   2.202   0.525  0.3753  0.1906  0.0729
  238SOL    HW1  740   1.882   2.232   0.466  0.1029  1.3190  0.3138
  238SOL    HW2  741   1.782   2.282   0.568 -3.4834  0.2489 -2.5461
  239SOL     OW  742   0.687   1.281   1.162 -0.5514 -0.8087  0.0394
  239SOL    HW1  743   0.678   1.186   1.167  0.6950 -0.8710  1.3065
  239SOL    HW2  744   0.649   1.313   1.244 -1.6010 -0.1556 -0.6917
  240SOL     OW  745   3.094   0.249   0.173 -0.3470  0.0584 -0.1417
  240SOL    HW1  746   3.090   0.199   0.091 -2.8441 -2.2557  1.2894
  240SOL    HW2  747   3.044   0.329   0.155  1.2420  0.7692 -1.5809
  241SOL     OW  748   1.256   3.041   1.111  0.6821 -0.2974 -0.5645
  241SOL    HW1  749   1.296   3.014   1.028  1.3311 -1.7103  0.1922
  241SOL    HW2  750   1.328   3.085   1.158  0.4110  0.1882 -0.6012
  242SOL     OW  751   3.093   0.689   1.384 -0.4940  0.3616 -0.3161
  242SOL    HW1  752   3.114   0.621   1.449 -0.2011  0.3358 -0.4367
  242SOL    HW2  753   3.103   0.771   1.432  1.2462  0.4209 -0.7236
  243SOL     OW  754   3.181   3.136   1.811  0.0479 -0.4068  0.4688
  243SOL    HW1  755   3.169   3.051   1.769 -0.9461 -0.9816  1.8756
  243SOL    HW2  756   3.256   3.175   1.766 -2.0720 -0.1912 -3.1008
  244SOL     OW  757   3.392   0.250   0.537 -0.0012 -0.1563  0.6073
  244SOL    HW1  758   3.385   0.318   0.604 -0.9307 -1.0597  1.4362
  244SOL    HW2  759   3.303   0.240   0.502  0.6380  0.9729 -1.4491
  245SOL     OW  760   2.725   3.490   0.397 -0.2901  0.9817 -0.1092
  245SOL    HW1  761   2.686   3.412   0.434  0.5577  0.3908 -0.4343
  245SOL    HW2  762   2.809   3.499   0.442 -0.0571  1.2844 -0.5925
  246SOL     OW  763   1.812   1.709   1.082  0.1936 -0.3268  0.7330
  246SOL    HW1  764   1.889   1.651   1.075  0.6637  0.0791  2.1757
  246SOL    HW2  765   1.739   1.655   1.051  1.1028 -0.6031 -1.0058
  247SOL     OW  766   1.227   0.386   1.662 -0.2488  0.0558 -0.2501
  247SOL    HW1  767   1.156   0.385   1.727  0.1304 -2.9680  0.2142
  247SOL    HW2  768   1.270   0.470   1.674 -2.2738  0.9376  1.1221
  248SOL     OW  769   2.378   2.354   1.584 -0.1984  0.3921  0.1774
  248SOL    HW1  770   2.425   2.384   1.662 -0.3592 -0.1648  0.4939
  248SOL    HW2  771   2.289   2.388   1.596 -0.0729  0.8054 -0.0525
  249SOL     OW  772   1.299   2.668   0.254  0.1044 -0.1584  0.6720
  249SOL    HW1  773   1.394   2.674   0.261  0.1445 -0.6830  0.6007
  249SOL    HW2  774   1.282   2.576   0.234 -0.3986  0.0081  0.3295
  250SOL     OW  775   2.499   3.080   0.122 -0.5689 -0.0763  0.1506
  250SOL    HW1  776   2.513   3.170   0.093 -2.2298  0.2225  0.2354
  250SOL    HW2  777   2.586   3.040   0.119  0.2448  1.6317  0.4646
  251SOL     OW  778   2.164   2.713   0.036  0.1007  0.2765  0.4824
  251SOL    HW1  779   2.156   2.624   0.070 -0.0329  0.3013  0.5132
  251SOL    HW2  780   2.186   2.702  -0.056 -0.0121  0.2140  0.4643
  252SOL     OW  781   2.209   2.419   1.974 -0.1724 -0.4854 -0.4251
  252SOL    HW1  782   2.132   2.453   2.020  1.1063 -0.6007  1.8922
  252SOL    HW2  783   2.194   2.324   1.970 -1.0797 -0.2936 -1.7943
  253SOL     OW  784   2.179   1.522   2.433  0.5193 -0.3910 -0.2475
  253SOL    HW1  785   2.181   1.546   2.341  0.0339  3.7873  0.7188
  253SOL    HW2  786   2.268   1.540   2.464  0.1084  0.2979  0.5502
  254SOL     OW  787   1.612   1.582   1.493 -0.4641  0.1136 -0.1427
  254SOL    HW1  788   1.610   1.624   1.407  0.0576  1.0938  0.3090
  254SOL    HW2  789   1.580   1.493   1.477  0.1315  0.1147 -1.4435
  255SOL     OW  790   2.605   1.075   0.371  0.1598 -0.0556  0.3916
  255SOL    HW1  791   2.640   0.996   0.331 -1.8396 -0.6774 -0.1753
  255SOL    HW2  792   2.515   1.082   0.337 -0.1382  1.7105  1.4732
  256SOL     OW  793   0.225   1.532   2.352  0.8021  0.4608  0.4724
  256SOL    HW1  794   0.288   1.484   2.299  1.2944  0.3239  1.1779
  256SOL    HW2  795   0.250   1.513   2.443  0.8107  1.7900  0.7584
  257SOL     OW  796   2.891   1.110   0.159  0.2724 -0.1293 -0.1003
  257SOL    HW1  797   2.802   1.139   0.137 -0.0655 -1.7656 -0.9152
  257SOL    HW2  798   2.880   1.021   0.193  1.5428 -0.1281  0.3333
  258SOL     OW  799   1.058   1.747   2.081  0.2947 -0.4278 -0.0818
  258SOL    HW1  800   1.022   1.829   2.048  1.7958  0.5482  0.6314
  258SOL    HW2  801   1.151   1.750   2.055  0.6701 -1.2661  1.1302
  259SOL     OW  802   2.764   3.207   0.269 -0.3649  0.1901  0.4890
  259SOL    HW1  803   2.750   3.289   0.221 -0.2285  1.0687  1.9280
  259SOL    HW2  804   2.803   3.148   0.204 -1.5601  0.8719 -0.8903
  260SOL     OW  805   0.463   2.094   0.332  0.3200  0.4792  0.0277
  260SOL    HW1  806   0.373   2.079   0.303  0.7443 -3.2086  0.3878
  260SOL    HW2  807   0.454   2.112   0.426 -0.1237  1.5762 -0.2095
  261SOL     OW  808   1.672   1.099   0.368 -0.1040  0.0212  0.6085
  261SOL    HW1  809   1.578   1.113   0.356 -0.0854  1.5689  2.0409
  261SOL    HW2  810   1.677   1.029   0.433 -0.2545 -0.6119 -0.0569
  262SOL     OW  811   1.011   3.176   0.892  0.8770  0.3186  0.0106
  262SOL    HW1  812   1.039   3.150   0.804  2.4769  0.7567  0.3662
  262SOL    HW2  813   0.944   3.243   0.877 -0.4470 -1.1497 -0.8713
  263SOL     OW  814   2.004   0.366   1.010 -0.1400  0.0452  0.1328
  263SOL    HW1  815   1.937   0.321   1.061  0.3300 -0.5665  0.2183
  263SOL    HW2  816   1.965   0.379   0.924 -0.4489 -0.1177  0.2497
  264SOL     OW  817   3.077   2.475   1.283  0.1188 -0.0580  0.2459
  264SOL    HW1  818   3.010   2.409   1.265  0.3782 -0.1953 -0.2161
  264SOL    HW2  819   3.033   2.539   1.338  0.2978 -1.4350  2.0517
  265SOL     OW  820   0.702   0.921   1.581  0.1900 -0.4622  0.0486
  265SOL    HW1  821   0.712   0.899   1.489  1.0781 -0.1294  0.0612
  265SOL    HW2  822   0.791   0.917   1.617 -0.1735 -0.8247  0.9422
  266SOL     OW  823   2.235   2.978   0.088 -0.1978 -0.2120 -0.0113
  266SOL    HW1  824   2.214   2.886   0.075 -0.2738 -0.4661  1.7374
  266SOL    HW2  825   2.330   2.980   0.100 -0.4810 -0.4338  2.5798
  267SOL     OW  826   3.139   0.789   1.136 -0.2148 -0.0602 -0.2912
  267SOL    HW1  827   3.138   0.711   1.081  0.3354  1.0551 -1.9297
  267SOL    HW2  828   3.148   0.755   1.225 -0.5908 -1.8802 -0.9233
  268SOL     OW  829   2.830   0.985   1.740  0.2000  0.0386  0.4514
  268SOL    HW1  830   2.777   0.973   1.818  1.4646 -1.0495  1.1692
  268SOL    HW2  831   2.891   1.055   1.763 -0.9652  1.3763 -0.4148
  269SOL     OW  832   1.640   0.565   0.536  0.7754 -0.1322 -0.1765
  269SOL    HW1  833   1.553   0.534   0.512  0.8757 -1.3674  1.0440
  269SOL    HW2  834   1.694   0.545   0.459 -0.0405  0.8086 -1.0117
  270SOL     OW  835   2.164   2.507   1.342 -0.5021  0.5396  0.3963
  270SOL    HW1  836   2.238   2.568   1.351  0.0265 -0.0640  0.1591
  270SOL    HW2  837   2.152   2.471   1.430  0.2638 -0.2589  0.1788
  271SOL     OW  838   3.292   3.474   0.614  0.0489 -0.1416  0.5842
  271SOL    HW1  839   3.216   3.435   0.571 -0.4045  0.2714  0.9953
  271SOL    HW2  840   3.276   3.568   0.609 -0.4879 -0.1054  2.4665
  272SOL     OW  841   0.726   3.044   0.936  0.7175  0.2649  0.2042
  272SOL    HW1  842   0.688   3.089   0.861  1.5218 -0.4897 -0.6667
  272SOL    HW2  843   0.820   3.061   0.930  0.7390  0.5419  1.2666
  273SOL     OW  844   2.506   1.759   2.284 -0.3894  0.0705 -0.3945
  273SOL    HW1  845   2.518   1.679   2.336 -0.5125 -0.1970 -0.7725
  273SOL    HW2  846   2.537   1.735   2.197 -0.9153  0.2754 -0.6372
  274SOL     OW  847   0.013   1.528   0.568 -0.8331 -0.3776  0.0108
  274SOL    HW1  848  -0.035   1.446   0.566 -1.2282 -0.1275 -0.6545
  274SOL    HW2  849  -0.053   1.596   0.553 -0.0955 -0.1063 -2.1934
  275SOL     OW  850   2.936   0.966   0.799 -0.4245 -0.1380 -0.4336
  275SOL    HW1  851   2.852   1.013   0.799 -0.4229 -0.0946  0.9497
  275SOL    HW2  852   2.912   0.875   0.814 -0.2990 -0.2923 -1.1801
  276SOL     OW  853   1.395   2.715   2.250  0.1755 -0.2344 -0.2671
  276SOL    HW1  854   1.362   2.645   2.308 -0.3388 -0.6554 -1.0581
  276SOL    HW2  855   1.480   2.683   2.221  0.0239 -0.4431 -0.4802
  277SOL     OW  856   1.120   1.839   1.559 -0.4633  0.1462 -0.3022
  277SOL    HW1  857   1.201   1.845   1.609  0.3747 -3.2067 -1.1268
  277SOL    HW2  858   1.090   1.749   1.572 -2.4004  0.4279 -2.4959
  278SOL     OW  859   1.858   1.608   1.678  0.4100 -0.1494  0.0521
  278SOL    HW1  860   1.860   1.701   1.698 -0.6043  0.0536 -0.7050
  278SOL    HW2  861   1.807   1.603   1.596 -0.7083 -1.4766  0.8049
  279SOL     OW  862   2.219   0.133   1.324  0.3705  0.2233 -0.3799
  279SOL    HW1  863   2.277   0.131   1.249  0.1306 -0.0818 -0.5593
  279SOL    HW2  864   2.275   0.109   1.398  1.0048  2.2551 -0.1865
  280SOL     OW  865   0.262   3.496   0.390  0.2183 -0.1173  1.2724
  280SOL    HW1  866   0.228   3.406   0.390 -1.0074  0.2909 -1.9028
  280SOL    HW2  867   0.187   3.550   0.368  1.9192  1.2150 -1.5856
  281SOL     OW  868   3.207   0.802   0.439  0.5671  0.7526  0.1804
  281SOL    HW1  869   3.265   0.728   0.458  1.6264  1.3488 -0.6956
  281SOL    HW2  870   3.245   0.875   0.487  0.1875  1.0042  0.0979
  282SOL     OW  871   2.368   2.962   1.287 -0.3910 -0.4919 -0.6245
  282SOL    HW1  872   2.453   3.003   1.306 -0.1103 -1.0912 -0.5551
  282SOL    HW2  873   2.349   2.987   1.197 -0.8474  0.8584 -0.1518
  283SOL     OW  874   0.454   0.930   0.339  0.1066  0.2713  0.6953
  283SOL    HW1  875   0.503   1.012   0.334 -0.5288  0.6050 -0.1123
  283SOL    HW2  876   0.405   0.937   0.421 -0.1100  0.7923  0.5235
  284SOL     OW  877   1.828   2.635   1.429  0.2034  0.4860  0.1965
  284SOL    HW1  878   1.912   2.614   1.470  0.0394 -0.8916 -0.1556
  284SOL    HW2  879   1.813   2.564   1.367 -1.3428  0.5999  0.4217
  285SOL     OW  880   3.016   0.344   1.281 -0.0869  0.4450  0.4555
  285SOL    HW1  881   3.102   0.302   1.274 -0.4623 -0.8675  3.2483
  285SOL    HW2  882   3.029   0.417   1.341 -0.9746  0.1251  1.0367
  286SOL     OW  883   2.403   1.525   1.454  0.1142 -0.1363  0.0157
  286SOL    HW1  884   2.399   1.471   1.375  0.1235  1.6143 -1.2230
  286SOL    HW2  885   2.397   1.615   1.421  0.3145  0.6228  2.0049
  287SOL     OW  886   2.109   2.415   1.080  0.4809  0.2107  0.1147
  287SOL    HW1  887   2.076   2.337   1.125 -2.6835  2.5168  2.0133
  287SOL    HW2  888   2.131   2.476   1.150  0.4050  1.9724 -1.3419
  288SOL     OW  889   0.377   1.426   2.003 -0.3337  0.2935 -0.5145
  288SOL    HW1  890   0.373   1.335   1.975 -0.7153  0.3619 -0.6868
  288SOL    HW2  891   0.343   1.476   1.928  0.7409  0.6484 -0.7708
  289SOL     OW  892   1.692   0.914   0.569 -0.1390 -0.0942 -0.8672
  289SOL    HW1  893   1.757   0.959   0.623 -0.2237 -0.4955 -0.4276
  289SOL    HW2  894   1.738   0.838   0.533 -0.5999 -0.8450  0.1211
  290SOL     OW  895   3.020   0.664   0.848 -0.3595  0.5069 -0.4876
  290SOL    HW1  896   2.946   0.612   0.815  2.2141 -3.0327 -1.0418
  290SOL    HW2  897   3.050   0.615   0.925 -0.3279  3.4920  1.4663
  291SOL     OW  898   0.248   2.687   1.886 -0.3274 -0.3332  0.1440
  291SOL    HW1  899   0.242   2.757   1.951 -0.6076  0.6557 -0.9309
  291SOL    HW2  900   0.342   2.673   1.876 -0.3023 -1.2031  1.5059
  292SOL     OW  901   1.505   0.788   1.510  0.1597  0.0274 -0.4089
  292SOL    HW1  902   1.474   0.699   1.494  0.3662 -0.0339 -0.4566
  292SOL    HW2  903   1.434   0.829   1.561  0.3231 -0.3400  0.1180
  293SOL     OW  904   2.393   1.546   1.940 -0.2597  0.7603 -0.5699
  293SOL    HW1  905   2.480   1.586   1.937  1.3302 -2.5052 -1.1617
  293SOL    HW2  906   2.361   1.551   1.850  0.7601 -0.8705 -1.0589
  294SOL     OW  907   1.102   2.505   2.271  0.0955  0.3466  0.3324
  294SOL    HW1  908   1.187   2.463   2.284 -1.1500 -2.7326 -0.8843
  294SOL    HW2  909   1.069   2.467   2.190 -1.9656  2.2992  0.2213
  295SOL     OW  910   3.124   3.471   1.839  0.2720 -0.0815  0.0822
  295SOL    HW1  911   3.174   3.488   1.759  0.5300 -0.6868  0.1141
  295SOL    HW2  912   3.059   3.405   1.813 -0.0705  0.2019  0.2103
  296SOL     OW  913   3.225   2.665   2.117 -0.0539  0.2660 -1.1259
  296SOL    HW1  914   3.138   2.683   2.081 -1.3379 -0.9523  1.2942
  296SOL    HW2  915   3.250   2.746   2.161 -0.8102  0.0151 -0.2082
  297SOL     OW  916   1.151   0.351   1.157  0.4568 -0.5796  0.3049
  297SOL    HW1  917   1.226   0.293   1.142  0.0400 -0.7370 -1.2451
  297SOL    HW2  918   1.155   0.371   1.251  2.8359 -0.0324  0.1339
  298SOL     OW  919   0.075   1.442   1.250  0.2504 -0.2154 -0.0960
  298SOL    HW1  920   0.054   1.360   1.296 -0.2551  0.1706  0.3742
  298SOL    HW2  921   0.006   1.503   1.278  0.6655  0.3908 -0.3895
  299SOL     OW  922   0.604   2.451   1.582  0.1393 -0.1158 -0.5683
  299SOL    HW1  923   0.590   2.365   1.544  0.8166  0.0223 -1.1590
  299SOL    HW2  924   0.569   2.445   1.671  1.1548 -1.3279 -0.2298
  300SOL     OW  925   1.739   0.675   1.554  0.0888  0.4389 -0.7194
  300SOL    HW1  926   1.783   0.716   1.628  0.2337  1.0981 -1.1633
  300SOL    HW2  927   1.660   0.727   1.542 -0.5200 -0.3797 -0.2981
  301SOL     OW  928   0.319   0.539   0.647  0.1292 -0.3426 -0.3475
  301SOL    HW1  929   0.338   0.471   0.712 -0.5594  0.3757  0.6186
  301SOL    HW2  930   0.365   0.617   0.679  2.5147 -0.8293 -2.4638
  302SOL     OW  931   0.177   2.142   1.055 -0.0673  0.4478  0.3518
  302SOL    HW1  932   0.099   2.089   1.069  0.9314 -1.5815 -1.5172
  302SOL    HW2  933   0.235   2.119   1.127 -1.1704  1.9902  1.7668
  303SOL     OW  934   1.586   2.672   0.227 -0.2494  0.1603 -0.5002
  303SOL    HW1  935   1.662   2.631   0.267 -0.8040 -1.3423 -0.9563
  303SOL    HW2  936   1.608   2.765   0.225  1.0397 -0.0979  0.5198
  304SOL     OW  937   2.509   0.731   0.523 -0.2731 -0.8490 -0.3785
  304SOL    HW1  938   2.583   0.761   0.575  0.1491 -1.5566 -0.5649
  304SOL    HW2  939   2.434   0.780   0.557  0.0086 -1.2545  0.8393
  305SOL     OW  940   2.241   0.548   0.429 -0.0761  0.1650  0.5852
  305SOL    HW1  941   2.156   0.537   0.388  0.4682  1.4559 -0.9379
  305SOL    HW2  942   2.227   0.615   0.497  0.1114  1.7832 -0.9375
  306SOL     OW  943   0.034   1.077   1.895 -0.7955 -0.1910 -0.0324
  306SOL    HW1  944   0.104   1.100   1.955 -0.3272  1.2428 -1.0951
  306SOL    HW2  945  -0.047   1.094   1.943 -0.4356 -0.9577  0.8655
  307SOL     OW  946   2.900   2.959   1.841 -0.0310 -0.5222 -0.2706
  307SOL    HW1  947   2.911   2.962   1.746 -2.5468  0.2751 -0.5548
  307SOL    HW2  948   2.890   3.050   1.867  1.4152 -0.6788  0.8743
  308SOL     OW  949   2.104   1.438   0.271 -0.6942  0.1999  0.0249
  308SOL    HW1  950   2.125   1.515   0.217 -1.5241 -0.0078 -0.6069
  308SOL    HW2  951   2.159   1.448   0.349 -0.0068  0.8823 -0.5318
  309SOL     OW  952   0.835   1.431   0.934  0.1929 -0.0133  0.7210
  309SOL    HW1  953   0.803   1.362   0.992  0.7899 -0.6549  0.3001
  309SOL    HW2  954   0.804   1.512   0.974 -1.3347 -0.5756  0.7123
  310SOL     OW  955   2.824   0.430   1.708 -0.0711  0.0454  0.1477
  310SOL    HW1  956   2.796   0.518   1.685 -0.3500 -0.0361  0.1739
  310SOL    HW2  957   2.918   0.438   1.727  0.0202  0.2318 -0.3919
  311SOL     OW  958   0.573   2.909   0.426  0.1527 -0.0436  0.4188
  311SOL    HW1  959   0.489   2.892   0.467  1.6608 -2.3367  2.7704
  311SOL    HW2  960   0.578   2.846   0.354 -0.3423  0.4501 -0.0508
  312SOL     OW  961   3.087   0.190   1.946  0.2349  0.0962 -0.2872
  312SOL    HW1  962   3.083   0.117   1.885 -0.3771  1.4529 -1.9121
  312SOL    HW2  963   3.180   0.213   1.950  0.4310 -0.7585  0.2455
  313SOL     OW  964   1.143   0.530   0.360 -0.0622  0.4176  0.4121
  313SOL    HW1  965   1.058   0.518   0.316  0.2101 -0.2945  0.0680
  313SOL    HW2  966   1.122   0.577   0.441 -0.9541 -0.7674  0.8941
  314SOL     OW  967   2.679   1.198   1.993 -0.3187  0.6500  0.3113
  314SOL    HW1  968   2.757   1.225   1.943 -0.3726  1.0423  0.4377
  314SOL    HW2  969   2.613   1.264   1.972  0.3511  2.1177  2.6658
  315SOL     OW  970   2.431   2.696   1.678 -0.1459  0.4519  0.1483
  315SOL    HW1  971   2.499   2.703   1.745  0.4457  2.3321 -0.6137
  315SOL    HW2  972   2.353   2.733   1.720 -0.6147 -1.3264  0.8808
  316SOL     OW  973   1.970   2.117   2.304 -0.1492 -0.4249  0.6312
  316SOL    HW1  974   1.994   2.050   2.239  0.9140  0.9634 -0.4270
  316SOL    HW2  975   2.052   2.159   2.327 -0.7025 -0.0381  1.9474
  317SOL     OW  976   0.800   0.734   0.373  0.1296 -0.1744  0.1546
  317SOL    HW1  977   0.814   0.829   0.375 -0.8653 -0.0029 -0.4941
  317SOL    HW2  978   0.708   0.724   0.397  0.5152 -1.0464  1.2655
  318SOL     OW  979   0.218   2.721   0.405  0.0277 -0.3110 -0.2094
  318SOL    HW1  980   0.303   2.677   0.406  0.1242 -0.1434 -0.7134
  318SOL    HW2  981   0.166   2.672   0.341  0.6450  1.2343 -1.9170
  319SOL     OW  982   2.018   0.934   1.185 -0.9020 -0.4430 -0.1916
  319SOL    HW1  983   2.086   0.893   1.238 -0.5619  0.7362  0.3130
  319SOL    HW2  984   1.941   0.937   1.242 -1.1575 -1.1135 -0.5056
  320SOL     OW  985   3.090   3.273   0.463 -0.0411  0.3435  0.0786
  320SOL    HW1  986   3.093   3.248   0.370  0.9700  1.3901 -0.1822
  320SOL    HW2  987   3.085   3.190   0.509 -4.7162 -0.1303 -1.0084
  321SOL     OW  988   2.999   3.129   0.887 -0.0477  0.0551  0.2282
  321SOL    HW1  989   3.095   3.133   0.882 -0.0462  0.3079  0.4500
  321SOL    HW2  990   2.973   3.077   0.811  0.2732 -0.1216  0.2368
  322SOL     OW  991   1.202   3.038   0.308 -0.3014 -0.7666 -0.0883
  322SOL    HW1  992   1.269   3.106   0.300 -0.8269  0.0649  2.0747
  322SOL    HW2  993   1.227   2.989   0.387 -2.9739  0.4418  1.5845
  323SOL     OW  994   3.132   2.597   1.685  0.7336 -0.3350 -0.0645
  323SOL    HW1  995   3.225   2.574   1.683  0.6167 -0.8884  0.6208
  323SOL    HW2  996   3.131   2.689   1.710  1.0674 -0.5824  0.8951
  324SOL     OW  997   0.958   1.298   1.432  0.3786  0.4191 -0.0166
  324SOL    HW1  998   1.052   1.291   1.449 -0.0417 -2.4141  1.3434
  324SOL    HW2  999   0.949   1.287   1.337  1.3382  0.0379 -0.0586
  325SOL     OW 1000   1.901   2.213   1.488 -0.2143 -0.3007 -0.2691
  325SOL    HW1 1001   1.945   2.217   1.403 -0.7736 -3.0585 -0.7488
  325SOL    HW2 1002   1.960   2.160   1.543  0.4721  2.0262  1.2983
  326SOL     OW 1003   1.638   0.313   0.712  0.4487  0.4264  0.3357
  326SOL    HW1 1004   1.721   0.360   0.708  0.7562 -0.2468 -1.5568
  326SOL    HW2 1005   1.604   0.316   0.623 -1.8918  1.2501  1.2125
  327SOL     OW 1006   1.397   2.119   0.733 -0.2611  0.1739 -0.4750
  327SOL    HW1 1007   1.307   2.085   0.740 -0.1595 -0.6850 -2.7823
  327SOL    HW2 1008   1.452   2.041   0.730  0.4946  0.6831  0.0254
  328SOL     OW 1009   0.807   3.352   2.481 -0.2252  0.3283 -0.3993
  328SOL    HW1 1010   0.765   3.379   2.399 -1.0228  0.6067  0.0994
  328SOL    HW2 1011   0.780   3.261   2.493  1.4988 -0.3498 -1.4626
  329SOL     OW 1012   2.653   1.667   2.035 -0.0785 -0.7803  0.4764
  329SOL    HW1 1013   2.736   1.677   2.081  0.1235 -0.1904 -0.0040
  329SOL    HW2 1014   2.677   1.654   1.944 -0.5334  0.2744  0.2001
  330SOL     OW 1015   0.135   2.526   0.991 -0.1279 -0.1392  0.4652
  330SOL    HW1 1016   0.129   2.490   0.902 -0.9809  1.6013 -0.1960
  330SOL    HW2 1017   0.063   2.483   1.038 -0.8980  0.4064 -0.2115
  331SOL     OW 1018   3.338   1.251   1.667  0.0432  0.1841 -0.0175
  331SOL    HW1 1019   3.292   1.273   1.586  0.6249  0.1479 -0.3615
  331SOL    HW2 1020   3.370   1.162   1.653 -3.0296 -1.2902  1.7054
  332SOL     OW 1021   1.471   0.322   1.510 -0.5211  0.1095  0.4285
  332SOL    HW1 1022   1.405   0.267   1.552 -0.0224 -0.8660 -0.0536
  332SOL    HW2 1023   1.421   0.378   1.450 -0.7719 -1.7405 -1.1435
  333SOL     OW 1024   3.431   0.900   1.006  0.1044 -0.2724  0.0181
  333SOL    HW1 1025   3.338   0.900   0.981  0.4121  2.1933 -1.3146
  333SOL    HW2 1026   3.477   0.925   0.927  2.1158 -3.1568  0.2138
  334SOL     OW 1027   0.552   2.123   0.589 -0.2061  0.1795 -0.1891
  334SOL    HW1 1028   0.557   2.213   0.558  1.5857  0.4415  0.7742
  334SOL    HW2 1029   0.510   2.130   0.675 -0.5438  0.0379 -0.3426
  335SOL     OW 1030   0.865   0.138   1.573 -0.0691  0.6181  0.1649
  335SOL    HW1 1031   0.906   0.088   1.503  0.0095 -0.3419  0.8797
  335SOL    HW2 1032   0.934   0.147   1.639 -0.3323  0.9506  0.3932
  336SOL     OW 1033   2.924   1.237   1.873  0.6276 -0.0307 -0.3338
  336SOL    HW1 1034   2.930   1.284   1.790  3.1620 -0.6094 -0.5146
  336SOL    HW2 1035   2.996   1.271   1.926 -0.9790  0.3622  1.6817
  337SOL     OW 1036   1.941   3.340   1.994  0.1791 -0.3145 -0.0656
  337SOL    HW1 1037   1.909   3.412   1.940  2.4466  1.7130  1.1982
  337SOL    HW2 1038   2.036   3.344   1.984  0.6799  0.1446  4.0219
  338SOL     OW 1039   2.462   3.406   0.296  0.3314 -0.6050  0.2631
  338SOL    HW1 1040   2.400   3.475   0.271 -0.8123 -0.6308  2.9223
  338SOL    HW2 1041   2.510   3.388   0.215  0.2356  2.8650 -0.6513
  339SOL     OW 1042   2.010   0.488   1.708 -0.1625 -0.4488 -0.5249
  339SOL    HW1 1043   1.921   0.473   1.740  0.4625 -0.6427  1.1728
  339SOL    HW2 1044   2.065   0.481   1.786  1.3667 -0.5064 -1.5878
  340SOL     OW 1045   3.078   0.514   1.060 -0.0181  0.0002  0.1835
  340SOL    HW1 1046   3.135   0.444   1.028 -0.2469 -0.0276 -0.1614
  340SOL    HW2 1047   3.049   0.484   1.146  0.2367 -0.1284  0.2232
  341SOL     OW 1048   3.383   3.493   2.035  0.4262 -0.0591  0.4972
  341SOL    HW1 1049   3.323   3.491   2.110  0.5421  1.5159  0.6414
  341SOL    HW2 1050   3.327   3.476   1.959 -0.0271  0.3926  0.7329
  342SOL     OW 1051   0.972   1.589   0.221 -0.0790  0.0696  0.1205
  342SOL    HW1 1052   1.001   1.676   0.194  0.8953 -0.1362  0.5026
  342SOL    HW2 1053   0.960   1.596   0.316 -0.3936 -0.1052  0.0953
  343SOL     OW 1054   2.602   0.172   2.446 -0.2076 -0.6965  0.1972
  343SOL    HW1 1055   2.614   0.209   2.358 -2.4129  1.2419  0.6431
  343SOL    HW2 1056   2.550   0.093   2.432 -0.1601 -0.6477 -0.2772
  344SOL     OW 1057   2.939   1.321   0.359  0.2816 -0.0565 -0.1312
  344SOL    HW1 1058   2.884   1.301   0.435 -0.3797  1.9541 -0.0628
  344SOL    HW2 1059   2.934   1.242   0.305 -1.1443 -0.6147  0.7869
  345SOL     OW 1060   2.491   1.943   0.645 -0.0263  0.0185 -0.0073
  345SOL    HW1 1061   2.486   1.890   0.724  0.4658  0.5456  0.3834
  345SOL    HW2 1062   2.518   1.883   0.577 -1.6969 -0.7200 -0.0433
  346SOL     OW 1063   0.643   1.117   0.158 -0.1810  0.0554  0.4714
  346SOL    HW1 1064   0.699   1.064   0.214 -0.7176 -0.7093  0.2979
  346SOL    HW2 1065   0.610   1.186   0.216  1.8978  1.2443  0.2648
  347SOL     OW 1066   0.488   2.906   1.044  0.6166 -0.5152  0.3650
  347SOL    HW1 1067   0.522   2.898   0.955  0.2958 -1.6943  0.3356
  347SOL    HW2 1068   0.395   2.928   1.032  0.4332 -1.2493  0.3894
  348SOL     OW 1069   1.109   2.771   0.790 -0.5049 -0.0482 -0.3375
  348SOL    HW1 1070   1.087   2.832   0.721  0.4941 -0.1518 -0.7498
  348SOL    HW2 1071   1.119   2.687   0.746  0.3341 -0.0753 -0.0964
  349SOL     OW 1072   1.304   3.219   0.840  0.4019  0.1898  0.0267
  349SOL    HW1 1073   1.233   3.163   0.872 -0.4756  1.2523 -0.0112
  349SOL    HW2 1074   1.266   3.265   0.765  1.5200 -0.1173 -0.7340
  350SOL     OW 1075   0.138   1.838   1.433 -0.1156 -0.1134  0.2674
  350SOL    HW1 1076   0.158   1.908   1.495  2.3063 -0.1264 -0.4384
  350SOL    HW2 1077   0.065   1.872   1.382 -0.3792  1.0013  1.3457
  351SOL     OW 1078   3.501   2.985   1.313  0.2572 -0.3230 -0.1569
  351SOL    HW1 1079   3.535   2.994   1.403  2.2094 -0.8654 -0.8064
  351SOL    HW2 1080   3.502   3.074   1.278  1.7682 -0.4200 -0.4065
  352SOL     OW 1081   2.914   1.494   1.140  0.7330  0.3457  0.0608
  352SOL    HW1 1082   2.890   1.518   1.230 -0.2213 -0.0436 -0.0882
  352SOL    HW2 1083   2.975   1.563   1.113 -1.8795  2.6132 -0.3133
  353SOL     OW 1084   0.337   0.185   0.600 -0.1907  0.3409 -0.2373
  353SOL    HW1 1085   0.366   0.230   0.679 -0.4708  1.4183 -0.7313
  353SOL    HW2 1086   0.250   0.152   0.622 -0.5285  1.1738 -0.2800
  354SOL     OW 1087   2.440   1.333   2.139 -0.0059  0.4216 -0.8023
  354SOL    HW1 1088   2.411   1.400   2.077 -0.9561 -0.4966 -1.3765
  354SOL    HW2 1089   2.501   1.378   2.197 -0.4401  1.7125 -1.3368
  355SOL     OW 1090   2.567   0.713   1.613  0.8258  0.7978 -0.5306
  355SOL    HW1 1091   2.662   0.701   1.618  0.2740 -3.4628  2.6311
  355SOL    HW2 1092   2.537   0.637   1.563 -1.2564 -0.0886  2.0272
  356SOL     OW 1093   1.805   3.036   1.468  0.2711 -0.0808  0.0980
  356SOL    HW1 1094   1.752   2.979   1.412 -1.8679  0.6080  1.3554
  356SOL    HW2 1095   1.821   3.114   1.415  1.8804 -1.1718 -1.0605
  357SOL     OW 1096   1.387   0.473   0.466  0.4332 -0.7621  0.4044
  357SOL    HW1 1097   1.315   0.498   0.408  0.4278 -0.8756  0.3633
  357SOL    HW2 1098   1.345   0.434   0.542  0.3642  0.6370  1.1103
  358SOL     OW 1099   0.750   3.076   1.998  0.4363 -0.2552  0.3305
  358SOL    HW1 1100   0.745   3.007   2.065  1.6280  0.7588  1.4860
  358SOL    HW2 1101   0.675   3.059   1.941  1.5567 -3.4802 -0.3331
  359SOL     OW 1102   3.258   0.227   1.290 -0.1529 -0.5819  0.1333
  359SOL    HW1 1103   3.332   0.171   1.265 -0.4207 -0.8647 -0.0258
  359SOL    HW2 1104   3.284   0.315   1.262 -0.7384 -0.9981 -1.7343
  360SOL     OW 1105   2.507   0.063   2.075  0.0042  0.6927  0.1120
  360SOL    HW1 1106   2.582   0.102   2.032 -0.7849 -0.0019 -1.9555
  360SOL    HW2 1107   2.537  -0.023   2.104  0.3704  0.9339  0.4489
  361SOL     OW 1108   2.893   2.282   0.680  0.2142 -0.2099 -0.0390
  361SOL    HW1 1109   2.943   2.270   0.600  0.8350  0.8813  0.1753
  361SOL    HW2 1110   2.801   2.276   0.653  0.4215  0.1668 -0.8383
  362SOL     OW 1111   0.098   0.049   0.693 -0.6977 -0.7270  0.4268
  362SOL    HW1 1112   0.036   0.111   0.731 -0.5654 -0.2149 -0.1926
  362SOL    HW2 1113   0.072   0.041   0.602 -0.3629 -1.1408  0.3646
  363SOL     OW 1114   1.983   3.518   1.373  0.1791 -0.0533 -0.3940
  363SOL    HW1 1115   1.908   3.560   1.331  0.9871 -0.9044 -2.7544
  363SOL    HW2 1116   2.055   3.579   1.360  0.0715  0.4764  1.3323
  364SOL     OW 1117   1.897   2.899   0.022 -0.3495 -0.2982 -0.1349
  364SOL    HW1 1118   1.953   2.892   0.099  1.3695  1.0103 -1.2264
  364SOL    HW2 1119   1.878   2.993   0.014  0.0019 -0.3374 -1.6480
  365SOL     OW 1120   1.585   2.680   1.831 -0.2043 -0.2626  0.0128
  365SOL    HW1 1121   1.580   2.649   1.922 -0.3335 -0.0180  0.0891
  365SOL    HW2 1122   1.597   2.775   1.839  1.9866 -0.4835 -0.1929
  366SOL     OW 1123   2.625   3.009   0.425 -0.2335  0.1265  0.3323
  366SOL    HW1 1124   2.536   3.041   0.413 -0.5295 -0.3442  1.2005
  366SOL    HW2 1125   2.681   3.086   0.408 -0.7668  0.2594 -0.8178
  367SOL     OW 1126   1.414   1.203   0.246  0.2537 -0.2475  0.7258
  367SOL    HW1 1127   1.426   1.168   0.157 -1.3226 -1.1399  0.8521
  367SOL    HW2 1128   1.443   1.294   0.239 -0.2014 -0.1964 -0.8003
  368SOL     OW 1129   1.407   2.826   0.029  0.4721 -0.1060  0.4394
  368SOL    HW1 1130   1.473   2.864   0.088  0.0584  1.5997 -0.1616
  368SOL    HW2 1131   1.342   2.788   0.087  1.9334 -1.7511  1.0441
  369SOL     OW 1132   1.772   1.779   1.925  0.1535  1.0042 -0.5142
  369SOL    HW1 1133   1.737   1.766   1.837  1.3804 -0.9572 -0.7293
  369SOL    HW2 1134   1.719   1.722   1.980  1.6484 -0.4447 -0.5369
  370SOL     OW 1135   2.942   2.339   0.001  0.6427  0.3169  0.1345
  370SOL    HW1 1136   2.961   2.432  -0.014 -0.0167  0.3950 -0.2415
  370SOL    HW2 1137   2.938   2.301  -0.087 -1.2219  0.3720  0.1692
  371SOL     OW 1138   0.127   0.718   2.042  0.2298  1.0455  0.1734
  371SOL    HW1 1139   0.072   0.721   1.964  0.4341  0.7765  0.0166
  371SOL    HW2 1140   0.091   0.785   2.099  0.9641  2.2294 -0.7383
  372SOL     OW 1141   2.943   0.742   0.460 -0.4632 -0.7514 -0.0389
  372SOL    HW1 1142   3.031   0.776   0.451 -0.2898 -1.3071 -0.5052
  372SOL    HW2 1143   2.948   0.652   0.426 -1.5078 -0.3238 -1.3870
  373SOL     OW 1144   3.026   1.771   1.892  0.5241  0.1878 -0.3039
  373SOL    HW1 1145   2.983   1.715   1.956 -0.6649  1.3543 -0.0545
  373SOL    HW2 1146   3.048   1.851   1.940 -1.1355  1.4033 -1.5300
  374SOL     OW 1147   0.230   2.642   1.309  0.2569 -0.2501 -0.4025
  374SOL    HW1 1148   0.148   2.623   1.356 -0.4176 -0.7684 -1.7716
  374SOL    HW2 1149   0.254   2.730   1.338 -0.4933 -0.3054  0.4237
  375SOL     OW 1150   0.240   2.919   2.050  0.1598  0.3513  0.2720
  375SOL    HW1 1151   0.198   2.978   1.986 -1.4011  0.8862  1.7601
  375SOL    HW2 1152   0.283   2.978   2.112  1.0313 -0.1512  0.1445
  376SOL     OW 1153   0.985   3.138   1.176  0.1739  0.2021  0.2966
  376SOL    HW1 1154   1.015   3.173   1.092 -0.5318 -1.3654 -0.6492
  376SOL    HW2 1155   1.047   3.068   1.196 -0.3206 -0.1943  0.4813
  377SOL     OW 1156   3.405   0.602   0.475 -0.1301  0.2873 -0.0470
  377SOL    HW1 1157   3.488   0.578   0.433 -1.0629 -2.9369 -0.1532
  377SOL    HW2 1158   3.389   0.533   0.538 -2.9081  0.6975 -0.2488
  378SOL     OW 1159   2.740   1.764   0.738 -0.1240  0.0083 -0.1200
  378SOL    HW1 1160   2.716   1.753   0.646  1.4119 -0.6054 -0.4658
  378SOL    HW2 1161   2.807   1.697   0.753  0.7987  1.1602  1.0128
  379SOL     OW 1162   0.984   3.172   2.329 -0.0904  0.8845 -0.7328
  379SOL    HW1 1163   1.003   3.215   2.246  1.0062  1.5453 -0.1682
  379SOL    HW2 1164   0.927   3.233   2.376 -0.6022  0.5712 -0.9430
  380SOL     OW 1165   0.479   2.602   0.391  0.1506 -0.3901  0.2385
  380SOL    HW1 1166   0.485   2.578   0.299 -3.2302  1.0950 -0.4435
  380SOL    HW2 1167   0.498   2.521   0.439  0.2130 -1.5897 -1.7871
  381SOL     OW 1168   3.038   1.080   0.562 -0.1677 -0.6534  0.1196
  381SOL    HW1 1169   3.124   1.040   0.573  0.1711  0.3436  1.2017
  381SOL    HW2 1170   2.981   1.031   0.621  0.3492  0.6997  1.8170
  382SOL     OW 1171   1.267   2.085   0.094 -0.0711 -0.2196  0.4109
  382SOL    HW1 1172   1.250   2.025   0.021 -2.4548  0.7682  0.0809
  382SOL    HW2 1173   1.356   2.115   0.080  0.3242 -1.8709 -0.7553
  383SOL     OW 1174   0.385   2.555   1.085  0.1958  0.1662 -0.0084
  383SOL    HW1 1175   0.320   2.508   1.034  1.7366 -0.8032 -1.1285
  383SOL    HW2 1176   0.338   2.584   1.164 -1.5876 -0.4044 -0.8445
  384SOL     OW 1177   0.811   2.124   1.207 -0.0473 -0.0490  0.3144
  384SOL    HW1 1178   0.716   2.135   1.200  0.0464  0.1904 -0.6973
  384SOL    HW2 1179   0.824   2.076   1.289 -1.2230 -2.0979 -0.6646
  385SOL     OW 1180   1.237   1.523   0.552 -0.4016  0.0474  0.6439
  385SOL    HW1 1181   1.258   1.614   0.531 -1.8000 -0.0857 -1.4661
  385SOL    HW2 1182   1.182   1.528   0.630 -1.7230  1.1344 -0.3364
  386SOL     OW 1183   3.251   0.325   0.947 -0.1938 -0.5266 -0.4252
  386SOL    HW1 1184   3.345   0.309   0.939  0.0136 -0.2672  1.3050
  386SOL    HW2 1185   3.211   0.240   0.932  0.3336 -0.7268 -0.7472
  387SOL     OW 1186   1.654   1.438   2.201  0.6506 -0.4575 -0.2598
  387SOL    HW1 1187   1.602   1.366   2.236 -2.5867  3.1702  2.8891
  387SOL    HW2 1188   1.745   1.409   2.211 -0.4861 -3.3146  2.7796
  388SOL     OW 1189   1.522   1.880   0.241  0.8401  0.0074  0.4291
  388SOL    HW1 1190   1.525   1.972   0.214  0.4524 -0.2071 -0.3499
  388SOL    HW2 1191   1.592   1.872   0.306  0.5937  0.9580  0.8257
  389SOL     OW 1192   3.263   0.238   2.420 -0.2160  0.0735  0.1465
  389SOL    HW1 1193   3.214   0.166   2.460 -0.6473  0.9772  1.2867
  389SOL    HW2 1194   3.235   0.238   2.328 -1.1201 -0.4535  0.4134
  390SOL     OW 1195   2.967   2.866   2.277 -0.3658 -0.5204  0.4442
  390SOL    HW1 1196   2.919   2.949   2.276  0.3487 -0.1008  0.3471
  390SOL    HW2 1197   2.964   2.835   2.187  1.2565  0.5187  0.0093
  391SOL     OW 1198   2.335   1.072   0.314  0.3377  0.0138 -0.4530
  391SOL    HW1 1199   2.314   1.070   0.408 -0.5441 -0.1054 -0.6504
  391SOL    HW2 1200   2.272   1.012   0.274 -1.2941  2.3418 -1.5078
  392SOL     OW 1201   2.887   0.509   0.334  0.0357 -0.1536 -0.0806
  392SOL    HW1 1202   2.793   0.499   0.345 -0.2841  0.9280 -1.6083
  392SOL    HW2 1203   2.902   0.497   0.240  1.3352  0.2959  0.0482
  393SOL     OW 1204   2.967   0.470   0.009  0.2386  0.4415 -0.6239
  393SOL    HW1 1205   3.040   0.424  -0.032  0.3169  0.2917 -0.3150
  393SOL    HW2 1206   2.891   0.414  -0.005  0.1429  0.6882 -1.1151
  394SOL     OW 1207   3.217   3.485   2.261  0.4989 -0.2179 -0.2675
  394SOL    HW1 1208   3.153   3.456   2.196 -0.6587 -1.1435  1.2684
  394SOL    HW2 1209   3.185   3.451   2.344  2.1141  0.7157  0.7714
  395SOL     OW 1210   1.944   0.883   2.071  0.1755  0.2225  0.1670
  395SOL    HW1 1211   1.992   0.911   1.993 -0.4041 -0.4496 -0.4334
  395SOL    HW2 1212   1.926   0.965   2.118  1.6051  0.5244  0.2381
  396SOL     OW 1213   3.301   1.775   2.151 -0.1772 -0.7275  0.1906
  396SOL    HW1 1214   3.262   1.824   2.078 -0.7731 -0.3567  0.7456
  396SOL    HW2 1215   3.388   1.814   2.161 -1.0303  0.9789  1.3069
  397SOL     OW 1216   2.023   2.703   1.689  0.0461  0.0525  0.2766
  397SOL    HW1 1217   1.974   2.785   1.687  2.2854  1.4052 -0.9478
  397SOL    HW2 1218   2.097   2.720   1.748 -0.2276 -1.5309  1.1074
  398SOL     OW 1219   3.143   1.636   0.175  0.5337 -0.3302 -0.1700
  398SOL    HW1 1220   3.221   1.608   0.223 -0.3029  0.2255  1.5458
  398SOL    HW2 1221   3.175   1.705   0.116  0.9444  1.5678  2.2103
  399SOL     OW 1222   1.905   0.790   0.115 -0.1046 -0.2639  0.3593
  399SOL    HW1 1223   1.831   0.730   0.108  0.1547 -0.4254 -1.1918
  399SOL    HW2 1224   1.878   0.867   0.066 -0.0111  0.4742  1.4441
  400SOL     OW 1225   2.735   0.242   1.210  0.0156  0.2555  0.5219
  400SOL    HW1 1226   2.828   0.264   1.201 -0.4417  1.8545 -0.5213
  400SOL    HW2 1227   2.724   0.223   1.303  1.5730 -0.8709  0.5016
  401SOL     OW 1228   0.895   2.697   1.896 -0.7387 -0.4827 -0.0203
  401SOL    HW1 1229   0.860   2.634   1.959 -0.0316 -0.5245  0.3379
  401SOL    HW2 1230   0.898   2.780   1.943  1.3632 -0.8597  0.5577
  402SOL     OW 1231   1.528   1.700   2.308 -0.3092  0.5113 -0.1075
  402SOL    HW1 1232   1.605   1.703   2.365  0.2725 -0.9663 -0.7664
  402SOL    HW2 1233   1.549   1.631   2.244 -2.3657 -0.2170 -0.0276
  403SOL     OW 1234   1.387   0.073   1.686 -0.1524  0.7037  0.2008
  403SOL    HW1 1235   1.337   0.081   1.605  1.2910  0.1024 -0.7715
  403SOL    HW2 1236   1.444  -0.002   1.672 -0.4840  0.0560  2.1091
  404SOL     OW 1237   0.090   3.236   0.358 -0.1284  0.1523  0.4439
  404SOL    HW1 1238   0.003   3.256   0.323 -0.7916 -0.7407  1.5224
  404SOL    HW2 1239   0.077   3.157   0.411  1.0504  0.7995  1.7554
  405SOL     OW 1240   0.069   2.962   0.448 -0.3633 -0.0232 -0.0108
  405SOL    HW1 1241   0.108   2.959   0.536 -1.0888  0.0184  0.3191
  405SOL    HW2 1242   0.099   2.882   0.406  1.9179  1.0888 -0.5691
  406SOL     OW 1243   1.049   1.573   1.587 -0.1226  0.3208  0.4603
  406SOL    HW1 1244   1.062   1.495   1.641  0.1898  0.6957  0.9392
  406SOL    HW2 1245   0.968   1.556   1.540  0.3103 -0.5915  0.0270
  407SOL     OW 1246   2.223   1.341   0.780  0.1388 -0.2536 -0.2231
  407SOL    HW1 1247   2.132   1.370   0.772  0.3161  0.4428  0.3310
  407SOL    HW2 1248   2.256   1.385   0.858  0.3368 -2.1464  0.7730
  408SOL     OW 1249   2.525   2.174   0.289 -0.1339 -0.6700  0.2562
  408SOL    HW1 1250   2.536   2.213   0.203 -0.2464 -0.1392  0.4823
  408SOL    HW2 1251   2.538   2.246   0.351  0.0333 -1.0645  0.6857
  409SOL     OW 1252   3.024   2.182   1.577  0.3577 -0.3401 -0.7748
  409SOL    HW1 1253   2.930   2.185   1.595  0.5771  1.9174  0.2048
  409SOL    HW2 1254   3.040   2.093   1.546 -1.8636 -1.1841  0.3928
  410SOL     OW 1255   3.160   0.461   1.519  0.0341  0.2063  0.3988
  410SOL    HW1 1256   3.158   0.366   1.534  0.4847  0.4752  2.2364
  410SOL    HW2 1257   3.223   0.494   1.582 -1.2922  1.9237  0.8503
  411SOL     OW 1258   3.427   2.751   0.165 -0.6197  0.5406  0.2559
  411SOL    HW1 1259   3.509   2.784   0.129 -0.1356 -1.3377 -0.4354
  411SOL    HW2 1260   3.387   2.827   0.207  1.4837  1.4826  0.6459
  412SOL     OW 1261   2.277   0.090   0.193  0.2167  0.3716  0.3274
  412SOL    HW1 1262   2.234   0.091   0.107  3.5724  0.9535 -1.4385
  412SOL    HW2 1263   2.248   0.171   0.235 -1.3359  0.1641 -0.2842
  413SOL     OW 1264   2.837   2.147   0.203 -0.4412  0.1074  0.1843
  413SOL    HW1 1265   2.882   2.212   0.149 -0.9921  0.4344  0.1132
  413SOL    HW2 1266   2.818   2.193   0.285  0.6479 -0.4738  0.7828
  414SOL     OW 1267   3.027   0.882   2.016 -0.0007  0.2286  0.0148
  414SOL    HW1 1268   3.077   0.854   1.940 -0.1978  0.1111 -0.0727
  414SOL    HW2 1269   2.957   0.937   1.980  0.3109  0.7365  0.1736
  415SOL     OW 1270   2.250   2.197   2.200 -0.3705 -0.3108  0.3754
  415SOL    HW1 1271   2.286   2.282   2.228  0.4648 -0.7173  0.5749
  415SOL    HW2 1272   2.275   2.137   2.271 -0.7048 -0.7771  0.0945
  416SOL     OW 1273   1.355   1.875   2.118  0.2638 -0.8206  0.9182
  416SOL    HW1 1274   1.358   1.817   2.042  2.1046  0.8606 -0.3400
  416SOL    HW2 1275   1.437   1.860   2.163 -0.3670 -1.0425  2.0153
  417SOL     OW 1276   0.002   1.966   0.525  0.3468  0.7895 -1.2363
  417SOL    HW1 1277   0.072   1.938   0.584 -0.7592  0.6248  0.0234
  417SOL    HW2 1278   0.017   1.917   0.445  1.3558  0.3498 -0.7899
  418SOL     OW 1279   2.870   2.191   1.109  0.7087  0.6234 -0.0490
  418SOL    HW1 1280   2.779   2.185   1.078  0.4452  1.9743  0.4155
  418SOL    HW2 1281   2.866   2.254   1.181  1.3674 -2.2570  2.5864
  419SOL     OW 1282   2.431   0.634   0.924  1.0874  0.5708 -0.2856
  419SOL    HW1 1283   2.399   0.657   1.011  1.5197 -1.5406  0.4738
  419SOL    HW2 1284   2.381   0.689   0.864 -0.1540  1.1049  1.2172
  420SOL     OW 1285   1.835   0.440   1.415 -0.5901  0.1995 -0.2177
  420SOL    HW1 1286   1.758   0.424   1.361 -0.4420  1.1680 -0.7244
  420SOL    HW2 1287   1.815   0.519   1.464  0.1122  0.5255 -0.4358
  421SOL     OW 1288   0.593   3.089   1.305 -0.1607  0.7210 -0.0779
  421SOL    HW1 1289   0.598   3.074   1.400 -2.0646 -0.8090 -0.1856
  421SOL    HW2 1290   0.509   3.132   1.292  0.1400  1.0125 -1.0733
  422SOL     OW 1291   2.210   2.804   1.839 -0.0423 -0.4727 -0.1724
  422SOL    HW1 1292   2.258   2.741   1.893  1.6217 -0.8165 -2.0070
  422SOL    HW2 1293   2.189   2.876   1.898 -0.7786 -2.1168  1.6232
  423SOL     OW 1294   3.025   3.022   0.632  0.2202  0.4548  0.7735
  423SOL    HW1 1295   3.099   3.003   0.574 -0.3579  0.1350  0.1371
  423SOL    HW2 1296   2.960   2.956   0.610 -1.9427  3.2949 -1.6498
  424SOL     OW 1297   1.292   1.991   1.146  0.1342 -0.5324  0.1686
  424SOL    HW1 1298   1.260   1.907   1.178  0.4487 -0.8773 -0.4330
  424SOL    HW2 1299   1.235   2.012   1.073  0.7504 -0.7506 -0.3792
  425SOL     OW 1300   0.779   0.805   0.027 -0.9224  0.5634  0.5496
  425SOL    HW1 1301   0.867   0.800   0.066 -1.5015  0.5903  1.8802
  425SOL    HW2 1302   0.788   0.869  -0.044  0.2040  0.3299  0.4685
  426SOL     OW 1303   2.664   2.411   2.245  0.1068  0.7046 -0.3207
  426SOL    HW1 1304   2.736   2.423   2.308  0.0627  0.1191 -0.1549
  426SOL    HW2 1305   2.593   2.375   2.297 -0.0771  0.6315 -0.6230
  427SOL     OW 1306   0.537   3.460   2.312  0.4143 -0.0582  0.1787
  427SOL    HW1 1307   0.595   3.399   2.266  0.6886 -0.8187  1.4966
  427SOL    HW2 1308   0.456   3.459   2.262  0.5269 -1.2773  0.0162
  428SOL     OW 1309   3.136   1.349   0.587  0.1443  0.0200  0.0716
  428SOL    HW1 1310   3.109   1.262   0.616 -1.0875  0.3650 -0.0131
  428SOL    HW2 1311   3.068   1.375   0.524  2.5510 -0.5819 -2.8752
  429SOL     OW 1312   3.480   1.178   0.157  0.4529 -0.3562  0.0729
  429SOL    HW1 1313   3.537   1.104   0.174 -2.1372 -2.5604 -0.5871
  429SOL    HW2 1314   3.406   1.167   0.217 -2.1909 -0.8620 -3.1026
  430SOL     OW 1315   1.167   2.014   2.270  0.2938  0.2806  0.3351
  430SOL    HW1 1316   1.096   2.020   2.207  1.1575  0.7874 -0.5939
  430SOL    HW2 1317   1.231   1.957   2.228 -0.4084 -1.8314  1.9923
  431SOL     OW 1318   2.768   3.319   2.350  0.3925  0.4827  0.0914
  431SOL    HW1 1319   2.704   3.332   2.420 -0.1230 -2.0659  0.1690
  431SOL    HW2 1320   2.843   3.277   2.393  0.8881  0.7355 -0.5210
  432SOL     OW 1321   3.035   0.379   0.540 -0.4884  0.2584 -0.0417
  432SOL    HW1 1322   2.978   0.405   0.468  1.6164  1.2228 -1.4190
  432SOL    HW2 1323   3.111   0.339   0.498  0.3580 -0.0317  1.6903
  433SOL     OW 1324   1.044   2.230   0.189 -0.2013  1.0600  0.1561
  433SOL    HW1 1325   1.039   2.326   0.190 -0.6931  1.0467 -0.6935
  433SOL    HW2 1326   1.112   2.210   0.125  0.9217  0.8756  1.4039
  434SOL     OW 1327   1.480   1.180   2.305 -0.1594  0.2110  0.3330
  434SOL    HW1 1328   1.469   1.124   2.381 -0.4123 -0.4658 -0.1968
  434SOL    HW2 1329   1.398   1.229   2.298 -0.1027  0.3349  0.5460
  435SOL     OW 1330   1.607   2.581   2.157 -0.0124  0.5348  0.5605
  435SOL    HW1 1331   1.626   2.519   2.086 -0.5715  0.7221  0.2462
  435SOL    HW2 1332   1.689   2.586   2.207  0.8056  1.3792 -0.8274
  436SOL     OW 1333   2.962   2.319   2.059 -0.3195 -0.1050 -0.1949
  436SOL    HW1 1334   3.051   2.295   2.032 -0.6789  0.5113 -1.9772
  436SOL    HW2 1335   2.939   2.254   2.125  1.3445 -0.4386  0.0983
  437SOL     OW 1336   0.603   2.819   1.652 -0.0407 -0.4689 -0.1369
  437SOL    HW1 1337   0.598   2.780   1.565  1.2916 -0.2512 -0.3263
  437SOL    HW2 1338   0.697   2.831   1.667 -0.3998  2.5385 -0.0284
  438SOL     OW 1339   1.664   2.161   0.998  0.8847  0.5817 -0.1704
  438SOL    HW1 1340   1.657   2.234   0.937  1.6273  0.8219  0.0268
  438SOL    HW2 1341   1.590   2.172   1.058  0.6217  0.7995 -0.5323
  439SOL     OW 1342   2.147   1.870   2.181 -0.4553  0.0679 -0.3845
  439SOL    HW1 1343   2.221   1.915   2.140 -0.2382  0.3721  0.3386
  439SOL    HW2 1344   2.074   1.885   2.120 -0.1392  0.5364 -0.6545
  440SOL     OW 1345   0.658   1.837   0.520 -0.0037  0.0277  0.2518
  440SOL    HW1 1346   0.674   1.805   0.432 -0.6807  1.2504 -0.3271
  440SOL    HW2 1347   0.622   1.925   0.508  2.6889  1.4416  1.7900
  441SOL     OW 1348   1.981   3.207   0.715  0.2907  0.4762 -0.5486
  441SOL    HW1 1349   1.975   3.301   0.732  1.9506  0.7840 -1.5533
  441SOL    HW2 1350   2.069   3.194   0.681  0.4638 -1.6265  0.6000
  442SOL     OW 1351   1.367   0.216   1.906  0.0339 -0.4546 -0.1001
  442SOL    HW1 1352   1.371   0.153   1.834 -0.5494 -1.0297  0.3708
  442SOL    HW2 1353   1.392   0.299   1.866  0.3204 -0.8910 -0.8329
  443SOL     OW 1354   1.404   0.857   0.662  0.0134 -0.0175 -0.3363
  443SOL    HW1 1355   1.404   0.802   0.741 -1.4054  0.7902  0.2568
  443SOL    HW2 1356   1.493   0.851   0.628  0.3914 -1.1350  0.8078
  444SOL     OW 1357   2.211   1.784   0.638 -0.6862  0.0871  0.0457
  444SOL    HW1 1358   2.215   1.874   0.608 -0.8011  0.7802  2.0473
  444SOL    HW2 1359   2.150   1.785   0.712  1.2728 -1.1075  1.7566
  445SOL     OW 1360   2.270   2.134   0.576  0.0661 -0.1172  0.2756
  445SOL    HW1 1361   2.354   2.089   0.593  0.1877  0.0416  0.0972
  445SOL    HW2 1362   2.249   2.110   0.486  0.8567  1.3451 -0.3145
  446SOL     OW 1363   3.221   0.850   0.799 -0.3264  0.4206 -0.0952
  446SOL    HW1 1364   3.173   0.769   0.816 -1.7849  1.6076  1.6598
  446SOL    HW2 1365   3.154   0.918   0.798  0.9157  1.6581 -1.2300
  447SOL     OW 1366   3.042   2.268   0.452  0.1228 -0.0734  0.0201
  447SOL    HW1 1367   3.106   2.336   0.471 -0.3569  0.3236  0.2274
  447SOL    HW2 1368   3.090   2.203   0.400  0.0911  1.3798 -1.8979
  448SOL     OW 1369   0.693   2.724   0.773  0.1510 -0.0231  0.6171
  448SOL    HW1 1370   0.636   2.769   0.711  1.3581 -0.5630 -0.9249
  448SOL    HW2 1371   0.659   2.634   0.778  0.8458 -0.3496 -0.3153
  449SOL     OW 1372   1.199   1.002   0.772  0.3948  0.6105  0.3083
  449SOL    HW1 1373   1.128   0.951   0.732  1.4407 -1.3962  0.9200
  449SOL    HW2 1374   1.279   0.964   0.736  1.2005  2.1195  0.4662
  450SOL     OW 1375   0.773   2.157   0.090 -0.0402 -0.4097 -0.2917
  450SOL    HW1 1376   0.766   2.081   0.032  0.7699 -0.9580  0.3169
  450SOL    HW2 1377   0.865   2.159   0.117 -0.5230 -0.5639  1.4782
  451SOL     OW 1378   0.195   2.282   2.404 -0.0125 -0.4919 -0.2549
  451SOL    HW1 1379   0.200   2.354   2.341  1.1617 -0.8695 -0.6091
  451SOL    HW2 1380   0.124   2.307   2.463  2.6609  2.6698  1.7787
  452SOL     OW 1381   1.102   1.520   1.186  0.2954 -0.1304  0.1547
  452SOL    HW1 1382   1.066   1.439   1.220  1.5352 -0.2790  1.1698
  452SOL    HW2 1383   1.159   1.493   1.114  0.9808 -0.1863  0.7209
  453SOL     OW 1384   1.014   0.275   2.314 -0.3635  0.1993 -0.0145
  453SOL    HW1 1385   0.919   0.281   2.308 -0.5375 -1.7072  0.3528
  453SOL    HW2 1386   1.030   0.227   2.395  0.8863 -0.0628 -0.4020
  454SOL     OW 1387   0.473   0.375   1.435  0.0144 -0.6649  0.2293
  454SOL    HW1 1388   0.410   0.304   1.421 -0.7528  0.2345 -1.0305
  454SOL    HW2 1389   0.463   0.431   1.358  1.0630  0.4639  0.8969
  455SOL     OW 1390   3.178   1.919   0.773 -0.1795  0.1671  0.2630
  455SOL    HW1 1391   3.092   1.955   0.751  0.1090  0.9613  0.4303
  455SOL    HW2 1392   3.171   1.896   0.866 -0.0711  0.6532  0.3946
  456SOL     OW 1393   2.783   1.319   0.589  0.4858 -0.4677  0.1403
  456SOL    HW1 1394   2.690   1.340   0.597  0.4717 -0.4371 -0.0907
  456SOL    HW2 1395   2.798   1.252   0.656  0.6334  0.5802  1.1803
  457SOL     OW 1396   1.196   3.420   2.388 -0.1222  0.1191 -0.1349
  457SOL    HW1 1397   1.259   3.485   2.358 -1.0368 -0.1316 -2.7300
  457SOL    HW2 1398   1.234   3.336   2.362 -0.9267 -0.1024 -0.6282
  458SOL     OW 1399   3.485   3.311   0.713  0.5037 -0.4444 -0.8371
  458SOL    HW1 1400   3.522   3.384   0.763  0.1551 -1.3140  0.6892
  458SOL    HW2 1401   3.408   3.348   0.670  0.3448  0.0969 -0.0954
  459SOL     OW 1402   0.735   0.251   0.805 -0.7854  0.1850 -0.0248
  459SOL    HW1 1403   0.722   0.172   0.752  1.7908 -2.6351  3.2626
  459SOL    HW2 1404   0.646   0.277   0.831 -1.6410 -2.4169 -0.1565
  460SOL     OW 1405   3.320   3.469   1.651  0.2816 -0.2107  0.0842
  460SOL    HW1 1406   3.339   3.378   1.629 -0.6256 -0.5175  0.5698
  460SOL    HW2 1407   3.406   3.512   1.651  0.7772 -1.1877  0.4334
  461SOL     OW 1408   1.527   1.212   1.207 -0.1457  0.1628 -0.1939
  461SOL    HW1 1409   1.531   1.266   1.128 -0.6023  0.7336  0.1674
  461SOL    HW2 1410   1.618   1.206   1.237  0.1782 -0.9090 -1.3209
  462SOL     OW 1411   1.985   1.166   0.307 -0.2231  0.1969  0.6451
  462SOL    HW1 1412   2.012   1.255   0.285 -0.1610 -0.2010 -0.9800
  462SOL    HW2 1413   1.959   1.170   0.399 -1.1390  2.0899  0.3166
  463SOL     OW 1414   0.369   3.201   0.657  0.0967  0.5990  0.2891
  463SOL    HW1 1415   0.298   3.264   0.664 -0.1914  0.6896 -2.6865
  463SOL    HW2 1416   0.325   3.117   0.647  0.3665  0.6760 -1.7193
  464SOL     OW 1417   0.210   1.040   2.271 -0.3923  0.0847  0.2520
  464SOL    HW1 1418   0.135   0.981   2.267 -0.6144  0.3372  0.6098
  464SOL    HW2 1419   0.221   1.058   2.364  1.0887 -1.1790  0.3409
  465SOL     OW 1420   2.696   1.046   0.673  0.1180 -0.1114  0.1378
  465SOL    HW1 1421   2.699   1.069   0.580 -1.1791 -1.8989 -0.3582
  465SOL    HW2 1422   2.697   0.950   0.675  3.2261 -0.1169  2.0887
  466SOL     OW 1423   2.561   0.636   2.437  0.3931  0.1842  0.0344
  466SOL    HW1 1424   2.543   0.559   2.382  0.2835 -0.2536  0.6757
  466SOL    HW2 1425   2.582   0.600   2.523  1.0621  0.8482  0.1548
  467SOL     OW 1426   3.002   1.032   1.071 -0.3416  0.2668  0.8387
  467SOL    HW1 1427   2.988   1.008   0.979  1.1919  1.5906  0.2303
  467SOL    HW2 1428   3.045   0.956   1.109  1.5593  0.7633 -0.2655
  468SOL     OW 1429   2.960   3.471   1.043 -0.1630  0.3058  0.3026
  468SOL    HW1 1430   3.050   3.480   1.075  0.4653 -1.5012 -0.9150
  468SOL    HW2 1431   2.909   3.444   1.120  0.8069 -1.2218  0.4090
  469SOL     OW 1432   0.716   3.101   2.436  0.3136  0.4854  0.2225
  469SOL    HW1 1433   0.697   3.044   2.361  0.7309 -0.3364  0.7277
  469SOL    HW2 1434   0.643   3.087   2.496  0.1990  0.8174  0.1626
  470SOL     OW 1435   0.839   1.042   2.074  0.2050 -0.1932 -0.2440
  470SOL    HW1 1436   0.916   1.090   2.044  0.3601  0.1071  0.6095
  470SOL    HW2 1437   0.873   0.961   2.111  0.0997 -0.1277 -0.0025
  471SOL     OW 1438   0.768   0.024   0.553  0.6558  0.7255  0.4431
  471SOL    HW1 1439   0.687  -0.005   0.595  0.0315  1.3849 -0.2909
  471SOL    HW2 1440   0.767  -0.020   0.468 -0.2181  2.7619 -0.6109
  472SOL     OW 1441   0.264   1.662   0.478 -0.2585 -0.2834 -0.4851
  472SOL    HW1 1442   0.249   1.714   0.400 -2.0178  1.6191  1.0779
  472SOL    HW2 1443   0.177   1.642   0.512  0.4725  0.2905  1.8612
  473SOL     OW 1444   1.450   1.026   0.998  0.1696  0.2558 -0.1905
  473SOL    HW1 1445   1.457   1.061   1.087  0.1597 -0.6434  0.1721
  473SOL    HW2 1446   1.357   1.007   0.986  0.1384  0.5829 -0.4757
  474SOL     OW 1447   1.589   0.428   1.248  0.2559  0.0928  0.3172
  474SOL    HW1 1448   1.644   0.350   1.239  1.4960  0.7624  1.8687
  474SOL    HW2 1449   1.570   0.454   1.158 -0.6157 -2.2789 -0.2351
  475SOL     OW 1450   0.589   0.682   1.673  0.1483 -0.4939 -0.1971
  475SOL    HW1 1451   0.679   0.653   1.656  0.7282  0.5789  0.9756
  475SOL    HW2 1452   0.595   0.777   1.676 -1.1681 -0.3853 -0.8183
  476SOL     OW 1453   1.997   0.331   0.446  0.9223  0.3519  1.0412
  476SOL    HW1 1454   1.921   0.360   0.395  1.6437  1.7078  0.7135
  476SOL    HW2 1455   2.056   0.294   0.381  0.6127 -0.5959  1.2831
  477SOL     OW 1456   0.591   1.897   1.394 -0.5101 -0.5798 -0.2360
  477SOL    HW1 1457   0.685   1.892   1.412 -0.3901 -1.2489 -1.0572
  477SOL    HW2 1458   0.577   1.841   1.319 -1.3975  0.3808 -0.8083
  478SOL     OW 1459   3.385   1.753   0.956  0.0061 -0.4317 -0.2624
  478SOL    HW1 1460   3.337   1.727   0.878 -1.2094  1.2348 -0.1018
  478SOL    HW2 1461   3.473   1.775   0.925 -0.3236 -0.2677 -1.0763
  479SOL     OW 1462   0.815   1.875   1.739  0.4971 -0.7104  0.4549
  479SOL    HW1 1463   0.906   1.904   1.740 -0.1797  1.4966  0.2359
  479SOL    HW2 1464   0.778   1.909   1.821 -0.6279  0.0853 -0.3713
  480SOL     OW 1465   2.167   2.129   0.298  0.2747 -0.1878  0.4083
  480SOL    HW1 1466   2.255   2.102   0.272  0.0860  1.7193 -2.5227
  480SOL    HW2 1467   2.109   2.063   0.261  0.2954  0.2060 -0.3399
  481SOL     OW 1468   2.690   3.348   1.116 -0.1098 -0.3735 -0.5881
  481SOL    HW1 1469   2.711   3.431   1.158 -3.2565  0.5170 -0.6735
  481SOL    HW2 1470   2.596   3.338   1.128 -0.1514 -2.8444 -2.5491
  482SOL     OW 1471   3.234   3.079   2.096  0.1191  0.7954 -0.1222
  482SOL    HW1 1472   3.221   3.127   2.014  0.4035 -0.2373 -0.7868
  482SOL    HW2 1473   3.167   3.114   2.155  0.6613  2.3757 -0.4178
  483SOL     OW 1474   1.710   3.419   1.013 -0.2567  0.0202  0.0469
  483SOL    HW1 1475   1.623   3.402   1.049 -0.0048 -1.0182  0.1675
  483SOL    HW2 1476   1.736   3.502   1.052 -0.5945 -0.3688  1.1090
  484SOL     OW 1477   1.027   3.060   0.046  0.3494  0.5679 -0.5913
  484SOL    HW1 1478   1.061   3.045   0.135  0.3885  2.3270 -0.2853
  484SOL    HW2 1479   1.087   3.013  -0.011 -0.8749 -2.3540  0.4337
  485SOL     OW 1480   1.431   0.322   2.149 -0.3231 -0.2331  0.2282
  485SOL    HW1 1481   1.412   0.289   2.061  0.4991 -0.4067  0.1156
  485SOL    HW2 1482   1.357   0.379   2.169 -0.4130 -0.0322 -0.6599
  486SOL     OW 1483   3.149   0.145   0.436 -0.3234  0.1842  0.2418
  486SOL    HW1 1484   3.113   0.146   0.347 -1.0840 -0.5408  0.5303
  486SOL    HW2 1485   3.083   0.098   0.488  0.7379 -0.5749  0.9281
  487SOL     OW 1486   1.312   0.763   1.172  0.1289 -0.4090 -0.3245
  487SOL    HW1 1487   1.398   0.776   1.211 -0.1694  0.4207  0.0646
  487SOL    HW2 1488   1.254   0.821   1.221 -0.6250 -0.8426 -0.6854
  488SOL     OW 1489   0.026   2.592   1.468  0.3560  0.6027  0.2858
  488SOL    HW1 1490  -0.027   2.584   1.547 -0.1197  1.6887  0.0855
  488SOL    HW2 1491  -0.024   2.651   1.412 -0.0912 -1.3600 -1.4654
  489SOL     OW 1492   3.070   1.709   1.105  0.4671 -0.1359  0.3368
  489SOL    HW1 1493   3.008   1.773   1.070 -0.5878 -0.5979  1.3228
  489SOL    HW2 1494   3.096   1.746   1.190 -1.3656 -1.7419  1.6481
  490SOL     OW 1495   3.417   1.454   2.119 -0.4181 -0.3525  0.1266
  490SOL    HW1 1496   3.491   1.456   2.180 -0.2444 -0.4735 -0.0821
  490SOL    HW2 1497   3.347   1.501   2.165 -0.0170  0.3096  0.0662
  491SOL     OW 1498   2.440   2.000   2.062  0.1894  0.3136 -0.4665
  491SOL    HW1 1499   2.518   2.055   2.067  0.2049  0.2326  0.2725
  491SOL    HW2 1500   2.402   2.005   2.149 -0.8530  0.6731 -0.9374
  492SOL     OW 1501   0.125   1.049   1.613 -0.4612 -0.1390 -0.1843
  492SOL    HW1 1502   0.157   0.962   1.589  1.3966  0.3438  0.4765
  492SOL    HW2 1503   0.126   1.050   1.708 -0.6965  0.5400 -0.1871
  493SOL     OW 1504   0.506   0.348   2.141 -0.6436 -0.6053  0.6625
  493SOL    HW1 1505   0.459   0.409   2.084 -1.9107 -1.7049  0.5034
  493SOL    HW2 1506   0.438   0.311   2.198  0.3237 -0.8727  1.6597
  494SOL     OW 1507   2.093   1.554   1.218  0.5054  0.3559 -0.0891
  494SOL    HW1 1508   2.056   1.485   1.162  0.4741  0.4935 -0.2406
  494SOL    HW2 1509   2.028   1.565   1.288 -0.6894  1.9196 -1.3933
  495SOL     OW 1510   0.632   0.888   1.925 -0.0239  0.2470  0.3810
  495SOL    HW1 1511   0.673   0.826   1.986  0.3161 -0.2134 -0.3075
  495SOL    HW2 1512   0.540   0.887   1.949 -0.3980 -2.1304 -0.9567
  496SOL     OW 1513   2.022   0.532   1.232  0.7971 -0.0148 -0.2540
  496SOL    HW1 1514   2.030   0.448   1.186 -1.2694  0.3778 -1.3892
  496SOL    HW2 1515   1.995   0.508   1.321  0.9103 -0.5898 -0.3705
  497SOL     OW 1516   0.130   0.249   2.100  0.4165  0.4266 -0.2842
  497SOL    HW1 1517   0.065   0.301   2.147  0.2030  1.1132 -1.3316
  497SOL    HW2 1518   0.194   0.313   2.068 -0.7323  0.2666 -3.0050
  498SOL     OW 1519   0.274   1.860   0.915  0.3800  0.3859  0.0863
  498SOL    HW1 1520   0.269   1.892   1.005 -2.0885  1.8905 -0.5326
  498SOL    HW2 1521   0.253   1.767   0.921  2.0845  0.0488  1.2487
  499SOL     OW 1522   0.723   1.673   1.018  0.0091  0.3373  0.3917
  499SOL    HW1 1523   0.691   1.726   0.945 -0.8648  0.9432  1.2105
  499SOL    HW2 1524   0.665   1.694   1.091 -0.3631 -1.7230  0.7412
  500SOL     OW 1525   0.528   1.758   1.887  0.0754 -0.6636  0.0915
  500SOL    HW1 1526   0.481   1.796   1.812 -2.3009 -1.0446  1.3291
  500SOL    HW2 1527   0.559   1.673   1.854 -0.9363 -0.8263 -0.4989
  501SOL     OW 1528   1.329   1.055   0.023 -0.3656  0.0884  0.0020
  501SOL    HW1 1529   1.278   1.042  -0.057 -1.6282  0.1976  0.7816
  501SOL    HW2 1530   1.271   1.026   0.094  1.7179 -2.5657  0.6959
  502SOL     OW 1531   0.711   2.690   0.167  0.2046  0.4738 -0.0580
  502SOL    HW1 1532   0.642   2.657   0.108 -0.5918  1.7041  0.1778
  502SOL    HW2 1533   0.753   2.611   0.201 -0.4878 -0.2748 -0.9238
  503SOL     OW 1534   1.437   2.237   1.140 -0.8983  0.8485 -0.0870
  503SOL    HW1 1535   1.454   2.280   1.224 -1.0828 -0.6736  0.7399
  503SOL    HW2 1536   1.393   2.156   1.163  1.6826 -1.0098 -1.4674
  504SOL     OW 1537   1.041   1.331   1.731 -0.0608  0.2986  0.3535
  504SOL    HW1 1538   0.975   1.266   1.706 -0.0632  0.1703  0.6813
  504SOL    HW2 1539   1.047   1.323   1.826 -0.0812  0.8037  0.3984
  505SOL     OW 1540   1.827   2.020   0.826  0.1503 -0.0841 -0.3167
  505SOL    HW1 1541   1.832   2.050   0.735 -2.1785 -0.2091 -0.5127
  505SOL    HW2 1542   1.757   2.072   0.864 -0.2155 -1.4116  0.8605
  506SOL     OW 1543   0.232   0.671   0.240  0.3699  0.3889  0.2072
  506SOL    HW1 1544   0.175   0.601   0.272  1.7330 -0.1707  1.5165
  506SOL    HW2 1545   0.319   0.631   0.238  1.1328  1.9760  0.7927
  507SOL     OW 1546   2.771   0.857   0.280  0.0305 -0.1794 -0.2833
  507SOL    HW1 1547   2.784   0.802   0.203 -1.0320 -0.4133 -0.2975
  507SOL    HW2 1548   2.821   0.813   0.349  0.3871 -0.3647 -0.6592
  508SOL     OW 1549   0.510   0.781   0.097  0.2496 -0.2534  0.2765
  508SOL    HW1 1550   0.600   0.815   0.092  0.4748 -0.6949  1.1597
  508SOL    HW2 1551   0.479   0.808   0.183 -1.0171  1.2110 -0.6247
  509SOL     OW 1552   1.598   1.735   0.507 -0.5344 -0.0467  1.0690
  509SOL    HW1 1553   1.585   1.664   0.569 -0.3764 -1.7106 -0.7786
  509SOL    HW2 1554   1.659   1.700   0.442 -1.4442  1.3151 -0.5720
  510SOL     OW 1555   0.042   2.780   1.678  0.2610  0.0898  0.0584
  510SOL    HW1 1556   0.102   2.751   1.748  0.2592 -0.6763 -0.2474
  510SOL    HW2 1557   0.073   2.734   1.600 -0.4737  0.0087 -0.1877
  511SOL     OW 1558   0.076   0.204   0.010 -0.3440 -0.1621  0.1017
  511SOL    HW1 1559   0.103   0.269  -0.055  0.5733  0.0755  0.7264
  511SOL    HW2 1560   0.154   0.187   0.062 -0.4187 -2.1636 -0.3831
  512SOL     OW 1561   2.514   3.389   0.762 -0.2697 -0.3030 -0.1546
  512SOL    HW1 1562   2.571   3.333   0.709  0.3558 -0.1488  0.3554
  512SOL    HW2 1563   2.571   3.459   0.793 -0.7710 -0.0681  0.2404
  513SOL     OW 1564   3.117   3.170   2.310  0.1668 -0.1651  0.4522
  513SOL    HW1 1565   3.192   3.166   2.368  0.2920 -0.4241  0.2752
  513SOL    HW2 1566   3.041   3.169   2.368  0.2697 -1.4693  0.5735
  514SOL     OW 1567   1.330   2.598   1.687  0.6726 -0.0154  0.6495
  514SOL    HW1 1568   1.422   2.612   1.711  0.4782  2.5438  0.0807
  514SOL    HW2 1569   1.330   2.599   1.591  0.2210 -1.2556  0.6357
  515SOL     OW 1570   1.975   2.919   0.784  0.2083 -0.3739  0.3063
  515SOL    HW1 1571   2.066   2.897   0.764  0.1480 -0.9737  0.6711
  515SOL    HW2 1572   1.967   3.011   0.761  0.8646 -0.3615  0.1144
  516SOL     OW 1573   1.875   2.625   0.009 -0.4527  0.1816 -0.1215
  516SOL    HW1 1574   1.875   2.591   0.098 -1.8764 -0.4375 -0.3479
  516SOL    HW2 1575   1.860   2.719   0.019 -2.1016 -0.0971  0.2419
  517SOL     OW 1576   2.487   2.898   2.398 -0.3937  0.3795  0.1783
  517SOL    HW1 1577   2.579   2.894   2.425 -0.6293 -0.9079  0.8696
  517SOL    HW2 1578   2.439   2.870   2.476 -1.3402  0.6337 -0.3139
  518SOL     OW 1579   2.719   3.248   0.643  0.6304  0.7346  0.0058
  518SOL    HW1 1580   2.738   3.155   0.636  0.4935  0.7272 -0.2569
  518SOL    HW2 1581   2.788   3.282   0.701 -0.4551  0.1189  1.7104
  519SOL     OW 1582   2.593   0.062   1.651  0.3754 -0.3736  0.5866
  519SOL    HW1 1583   2.579   0.048   1.744 -0.5786 -3.3071  0.0407
  519SOL    HW2 1584   2.518   0.021   1.608  1.1213  0.3561 -1.5122
  520SOL     OW 1585   0.280   1.121   2.030 -0.0831  0.0505 -0.3802
  520SOL    HW1 1586   0.257   1.109   2.122 -1.7390 -0.2583 -0.8167
  520SOL    HW2 1587   0.374   1.138   2.031  0.0523 -0.6825  1.3064
  521SOL     OW 1588   0.377   3.131   2.141 -0.2879  0.1988  0.3883
  521SOL    HW1 1589   0.336   3.217   2.149  1.4604  0.8437  3.1485
  521SOL    HW2 1590   0.470   3.150   2.125 -0.2251 -1.1925 -0.9940
  522SOL     OW 1591   3.179   0.717   2.172  0.5335 -0.3316 -0.0146
  522SOL    HW1 1592   3.227   0.779   2.227 -0.5649 -0.5311  1.1947
  522SOL    HW2 1593   3.107   0.769   2.135  0.9490 -0.3318 -0.8348
  523SOL     OW 1594   1.672   3.485   2.289  0.3324 -0.0594  0.2120
  523SOL    HW1 1595   1.746   3.451   2.340  0.6686  1.1819  0.5816
  523SOL    HW2 1596   1.610   3.412   2.285  0.9583 -0.6582  1.1222
  524SOL     OW 1597   2.219   0.792   0.577 -0.4567  0.1226 -0.0370
  524SOL    HW1 1598   2.212   0.803   0.672  1.2715  0.1388  0.0969
  524SOL    HW2 1599   2.215   0.881   0.543  1.6543  0.3509  0.2323
  525SOL     OW 1600   1.099   3.121   0.640  0.0770  0.0738 -0.2285
  525SOL    HW1 1601   1.026   3.085   0.589 -0.7905 -1.1385  1.8241
  525SOL    HW2 1602   1.173   3.065   0.618  0.0224  0.3541 -1.1428
  526SOL     OW 1603   2.082   2.061   1.656 -0.3867 -0.5006 -0.1795
  526SOL    HW1 1604   2.084   2.113   1.736 -1.3667 -0.0929 -0.4111
  526SOL    HW2 1605   2.171   2.028   1.646 -0.0642  0.1191  0.6417
  527SOL     OW 1606   1.589   1.989   1.623 -0.5514 -0.4945 -0.0784
  527SOL    HW1 1607   1.596   1.968   1.530 -1.2276 -0.6297 -0.1082
  527SOL    HW2 1608   1.573   2.083   1.626  0.7227 -0.2776 -0.0342
  528SOL     OW 1609   0.998   2.364   0.792 -0.2951  0.0235 -0.2624
  528SOL    HW1 1610   0.968   2.386   0.880 -2.1193  1.3568 -1.1741
  528SOL    HW2 1611   0.917   2.349   0.743  0.7549 -2.6916 -1.2276
  529SOL     OW 1612   0.151   1.377   0.161 -0.1509  0.6143 -0.5636
  529SOL    HW1 1613   0.204   1.344   0.089  0.7221  1.7107 -0.4466
  529SOL    HW2 1614   0.089   1.307   0.179  1.5920 -0.9334 -0.3541
  530SOL     OW 1615   0.317   3.062   0.289  0.0954  0.2050  0.2215
  530SOL    HW1 1616   0.402   3.071   0.333  0.5147  1.4819 -0.8066
  530SOL    HW2 1617   0.262   3.129   0.329  0.4333  1.2709 -1.0405
  531SOL     OW 1618   2.328   1.129   2.285 -0.9355 -0.0411  0.2490
  531SOL    HW1 1619   2.365   1.211   2.252  1.4802 -1.3316 -0.3513
  531SOL    HW2 1620   2.315   1.076   2.206  0.5847 -1.4244  0.8918
  532SOL     OW 1621   0.077   1.049   0.845 -0.1681 -0.1833  0.1455
  532SOL    HW1 1622   0.063   1.103   0.923 -0.1821  0.0579 -0.0238
  532SOL    HW2 1623   0.161   1.079   0.810 -1.8151  2.1847 -1.9377
  533SOL     OW 1624   2.070   0.569   0.199  0.3241  0.1142 -0.1070
  533SOL    HW1 1625   2.002   0.632   0.224  2.2660  2.5259 -0.7547
  533SOL    HW2 1626   2.076   0.577   0.104  0.2786 -1.4042 -0.2485
  534SOL     OW 1627   3.305   1.002   0.590  0.4985  0.0019  0.3833
  534SOL    HW1 1628   3.316   0.983   0.683 -0.1425  0.0976  0.4817
  534SOL    HW2 1629   3.394   1.002   0.555  0.7998  0.6146  1.1216
  535SOL     OW 1630   0.989   3.510   0.097 -0.2516  0.6128 -0.3946
  535SOL    HW1 1631   0.923   3.492   0.164 -0.3497 -0.1513 -0.7011
  535SOL    HW2 1632   0.950   3.479   0.015 -0.0725  1.4114 -0.7892
  536SOL     OW 1633   3.441   3.194   1.654 -0.0955 -0.0615  0.3389
  536SOL    HW1 1634   3.492   3.208   1.734 -0.8472 -1.6917  1.1102
  536SOL    HW2 1635   3.504   3.156   1.592  0.6277  1.7100 -0.0677
  537SOL     OW 1636   0.422   2.102   1.724 -0.6070  0.5925 -0.6081
  537SOL    HW1 1637   0.425   2.022   1.671  0.5665 -0.7941  1.4833
  537SOL    HW2 1638   0.329   2.117   1.740 -0.9023  0.3249 -1.9919
  538SOL     OW 1639   3.068   1.525   1.513  0.2739 -0.0343  0.1222
  538SOL    HW1 1640   3.014   1.559   1.441  1.3188 -0.2654 -0.7788
  538SOL    HW2 1641   3.014   1.458   1.554 -1.5540  2.1851  1.4854
  539SOL     OW 1642   0.167   2.092   0.323 -0.2812  0.1221  0.0726
  539SOL    HW1 1643   0.103   2.083   0.393 -0.6304  0.2143 -0.2319
  539SOL    HW2 1644   0.165   2.007   0.278  1.7150 -0.8184  1.6567
  540SOL     OW 1645   1.796   2.400   0.739 -0.2525  0.2095 -0.2685
  540SOL    HW1 1646   1.741   2.439   0.807 -1.1306 -0.4228 -0.6083
  540SOL    HW2 1647   1.885   2.419   0.767 -0.6094  0.1120  0.9762
  541SOL     OW 1648   2.586   3.356   0.044  0.5281 -0.7484  0.0827
  541SOL    HW1 1649   2.509   3.382  -0.006  0.0902 -0.4881  0.8921
  541SOL    HW2 1650   2.643   3.433   0.041  0.6295 -0.8342 -0.2554
  542SOL     OW 1651   0.837   2.493   2.365  0.3980 -0.6905  0.1967
  542SOL    HW1 1652   0.931   2.492   2.346  0.4234 -1.3364  0.3666
  542SOL    HW2 1653   0.824   2.574   2.415  0.8754 -0.6427  0.2488
  543SOL     OW 1654   1.496   3.134   1.225  0.6519 -0.1789 -0.0534
  543SOL    HW1 1655   1.474   3.157   1.314 -0.4211 -2.0454  0.1963
  543SOL    HW2 1656   1.548   3.054   1.233  0.2945 -0.5331 -1.1022
  544SOL     OW 1657   2.575   1.911   1.215 -0.6826 -0.1031  0.3555
  544SOL    HW1 1658   2.480   1.901   1.218 -0.7045 -0.2469 -0.7759
  544SOL    HW2 1659   2.598   1.895   1.124  0.7069 -2.5982  1.0856
  545SOL     OW 1660   0.692   1.485   0.471  0.2435 -0.4242  0.6961
  545SOL    HW1 1661   0.786   1.467   0.466  0.0247 -1.6564  0.9688
  545SOL    HW2 1662   0.682   1.570   0.428  1.4733 -0.3162  0.6042
  546SOL     OW 1663   2.142   1.621   0.053 -0.0050 -0.6301  0.7164
  546SOL    HW1 1664   2.068   1.568   0.023  0.2226 -0.1683 -0.6755
  546SOL    HW2 1665   2.205   1.619  -0.019  0.1257  1.2958  0.7486
  547SOL     OW 1666   2.323   0.972   2.039 -0.0835  0.5019 -0.2357
  547SOL    HW1 1667   2.358   0.910   1.975  1.9619  0.3433  0.9901
  547SOL    HW2 1668   2.281   0.917   2.105  0.8586  0.4674  0.3393
  548SOL     OW 1669   0.334   0.880   0.918 -0.0070  0.4212  0.1690
  548SOL    HW1 1670   0.334   0.966   0.875 -1.8904  0.9066  1.1040
  548SOL    HW2 1671   0.426   0.866   0.942  0.8549  0.7621 -2.7274
  549SOL     OW 1672   1.599   2.451   0.916  0.1881 -0.0247 -0.4713
  549SOL    HW1 1673   1.608   2.530   0.969  0.0102 -1.4512  1.7219
  549SOL    HW2 1674   1.514   2.415   0.941  0.6757 -1.3952 -0.7735
  550SOL     OW 1675   0.605   1.609   2.389  0.0112 -0.3514  0.0957
  550SOL    HW1 1676   0.592   1.528   2.338  0.4755 -0.2712 -0.1570
  550SOL    HW2 1677   0.529   1.613   2.447  0.5784 -1.6096  0.9706
  551SOL     OW 1678   1.853   1.904   1.665 -0.5285 -0.0953  0.1184
  551SOL    HW1 1679   1.928   1.963   1.659 -1.1609  1.0189  2.7045
  551SOL    HW2 1680   1.777   1.961   1.650 -1.0368 -0.6330  0.6505
  552SOL     OW 1681   3.118   0.914   1.536  0.1167 -0.6757  0.2410
  552SOL    HW1 1682   3.199   0.947   1.497 -0.4977  0.1884 -0.3276
  552SOL    HW2 1683   3.057   0.988   1.529 -1.1878 -1.8290 -0.7942
  553SOL     OW 1684   3.276   2.864   2.316 -0.3705  0.1266  0.0298
  553SOL    HW1 1685   3.237   2.849   2.402 -0.1857 -0.6449 -0.0212
  553SOL    HW2 1686   3.217   2.927   2.274 -0.0420  1.1095  1.0145
  554SOL     OW 1687   1.271   0.821   1.662  0.1299 -0.6046 -0.0978
  554SOL    HW1 1688   1.176   0.810   1.662  0.0384  0.0478 -1.1401
  554SOL    HW2 1689   1.303   0.757   1.726 -1.0497 -0.4176  0.6982
  555SOL     OW 1690   0.735   0.894   0.722 -0.0097  0.1239 -0.3061
  555SOL    HW1 1691   0.705   0.975   0.680  0.5570  0.7055  0.4027
  555SOL    HW2 1692   0.684   0.825   0.679 -1.5991  0.9944  0.1244
  556SOL     OW 1693   2.026   1.217   1.083  0.2614  0.1049 -0.1179
  556SOL    HW1 1694   2.121   1.228   1.085  0.2184  0.8045 -1.2722
  556SOL    HW2 1695   2.012   1.126   1.108  1.1750  0.2648  1.0233
  557SOL     OW 1696   2.805   1.547   1.374  0.4731  0.1195 -0.0590
  557SOL    HW1 1697   2.738   1.495   1.419 -0.4537  0.8231 -0.6039
  557SOL    HW2 1698   2.799   1.634   1.415 -0.7423  0.9229 -1.8521
  558SOL     OW 1699   0.968   0.391   1.788 -0.0102 -0.2810  0.1211
  558SOL    HW1 1700   0.877   0.412   1.810 -0.8023 -2.0856 -1.3299
  558SOL    HW2 1701   1.020   0.443   1.850 -2.0406 -0.2815  1.8791
  559SOL     OW 1702   0.732   3.304   2.194 -1.0213 -0.4565  0.6512
  559SOL    HW1 1703   0.720   3.229   2.134  0.7230 -1.1638  1.1715
  559SOL    HW2 1704   0.789   3.364   2.146 -1.2559 -0.1032  0.8138
  560SOL     OW 1705   1.830   0.729   2.411  0.6858  0.0654  0.0743
  560SOL    HW1 1706   1.888   0.658   2.381  0.5472  0.0200 -0.0898
  560SOL    HW2 1707   1.888   0.789   2.457  1.0761  0.5986 -1.0783
  561SOL     OW 1708   3.514   0.712   1.249 -0.1990  0.1294 -0.4051
  561SOL    HW1 1709   3.433   0.742   1.206  0.0697 -0.0360 -1.0265
  561SOL    HW2 1710   3.582   0.769   1.212 -0.0379  0.2942  0.1495
  562SOL     OW 1711   2.226   0.337   0.262  0.6935 -0.1194 -0.4134
  562SOL    HW1 1712   2.263   0.379   0.340 -1.1847 -0.8953  0.9429
  562SOL    HW2 1713   2.189   0.409   0.211 -0.8474  0.1004  0.9789
  563SOL     OW 1714   0.592   1.914   0.181 -0.1954  0.2968 -0.2554
  563SOL    HW1 1715   0.542   1.916   0.099 -1.0664  1.4585  0.2948
  563SOL    HW2 1716   0.576   1.999   0.221  0.3042 -0.2267  1.0800
  564SOL     OW 1717   1.378   0.077   2.285  0.4508 -0.4623 -0.2116
  564SOL    HW1 1718   1.469   0.047   2.290  0.1369 -1.4228 -0.0702
  564SOL    HW2 1719   1.384   0.169   2.262  1.4502 -0.6805 -0.8564
  565SOL     OW 1720   1.490   3.264   1.989  0.8623 -0.0386 -0.5779
  565SOL    HW1 1721   1.481   3.279   2.083  1.2119 -1.3765 -0.3186
  565SOL    HW2 1722   1.533   3.343   1.956 -1.7499  1.6485 -0.0743
  566SOL     OW 1723   0.198   0.796   1.582  0.1877  0.7641 -0.6520
  566SOL    HW1 1724   0.283   0.799   1.539  0.0020  1.7491 -0.9547
  566SOL    HW2 1725   0.173   0.703   1.578  1.4078  0.4035 -0.2274
  567SOL     OW 1726   0.132   0.946   0.202 -0.3044 -0.1965  0.0680
  567SOL    HW1 1727   0.153   0.859   0.236  1.6882 -0.0868 -0.7906
  567SOL    HW2 1728   0.212   0.974   0.158 -1.4056  1.4806 -0.9128
  568SOL     OW 1729   2.540   0.392   0.267 -0.2122 -0.1617  0.1237
  568SOL    HW1 1730   2.458   0.420   0.226  0.6670  1.9722 -0.2380
  568SOL    HW2 1731   2.516   0.317   0.321 -2.1084 -0.5524 -1.2453
  569SOL     OW 1732   1.081   1.960   1.856 -0.1669 -0.2677 -0.0906
  569SOL    HW1 1733   1.109   2.041   1.899  1.5061 -2.2006  2.6997
  569SOL    HW2 1734   1.145   1.947   1.786  0.3434  0.1756  0.2856
  570SOL     OW 1735   0.052   1.228   1.418 -0.4713 -0.1389 -0.4980
  570SOL    HW1 1736   0.033   1.169   1.345 -1.0435 -1.2364  0.5172
  570SOL    HW2 1737   0.059   1.171   1.494  0.9441  0.9070  0.1793
  571SOL     OW 1738   0.938   0.852   2.234 -0.6925  0.1584  0.1977
  571SOL    HW1 1739   0.958   0.850   2.328 -0.2995  1.4247  0.1503
  571SOL    HW2 1740   1.023   0.838   2.192 -0.7717  0.1655  0.0381
  572SOL     OW 1741   2.636   1.491   1.597 -0.0652  0.2011  0.5590
  572SOL    HW1 1742   2.610   1.400   1.612 -1.1254  0.1818 -1.3400
  572SOL    HW2 1743   2.560   1.531   1.557  0.4964  1.8797  1.1453
  573SOL     OW 1744   0.028   0.101   0.383 -0.1305  0.1501 -0.3949
  573SOL    HW1 1745  -0.026   0.157   0.439  0.8150 -1.9871  2.8369
  573SOL    HW2 1746  -0.035   0.041   0.342 -0.6423  0.4770 -0.0972
  574SOL     OW 1747   1.547   0.840   0.048 -0.6252  0.0182  0.1489
  574SOL    HW1 1748   1.486   0.913   0.038 -1.6443 -0.7228  0.8932
  574SOL    HW2 1749   1.624   0.867  -0.002 -1.4033  1.1324 -0.4819
  575SOL     OW 1750   3.370   0.478   1.244 -0.1512 -0.2799 -0.3567
  575SOL    HW1 1751   3.451   0.523   1.220  0.7434 -1.4779  0.3541
  575SOL    HW2 1752   3.345   0.516   1.328 -0.0162 -0.3226 -0.2980
  576SOL     OW 1753   1.643   0.170   0.398 -0.3944  0.4477  0.0784
  576SOL    HW1 1754   1.679   0.092   0.441  1.3234  1.8908  1.3562
  576SOL    HW2 1755   1.551   0.170   0.421 -0.8960 -2.3397 -1.7028
  577SOL     OW 1756   1.182   0.762   0.510 -0.1307 -0.0789 -0.0181
  577SOL    HW1 1757   1.100   0.746   0.556  0.3083  2.7557  1.9331
  577SOL    HW2 1758   1.250   0.753   0.577  0.7938  1.1708 -0.7429
  578SOL     OW 1759   2.826   1.937   0.053  0.2801 -0.6067  0.3665
  578SOL    HW1 1760   2.817   1.850   0.092 -0.7049 -0.4174  0.5772
  578SOL    HW2 1761   2.810   1.997   0.125  0.3607 -0.2472  0.0851
  579SOL     OW 1762   2.131   0.926   0.246 -0.1194  0.2218 -0.0725
  579SOL    HW1 1763   2.099   1.004   0.291  0.0070  0.1494  0.1392
  579SOL    HW2 1764   2.056   0.898   0.193 -1.1006 -1.1289  1.9818
  580SOL     OW 1765   1.409   3.062   1.832 -0.0500 -0.4960  0.6136
  580SOL    HW1 1766   1.368   3.119   1.768  0.0676  0.7528  1.6297
  580SOL    HW2 1767   1.420   3.117   1.910  1.1186 -1.5639  1.2272
  581SOL     OW 1768   0.527   2.700   1.922  0.2907 -0.4291  0.3235
  581SOL    HW1 1769   0.575   2.626   1.959  1.1830  0.6440  1.3766
  581SOL    HW2 1770   0.559   2.707   1.832  0.7151 -0.8975  0.4352
  582SOL     OW 1771   2.789   0.454   0.972  0.3416  0.5143 -0.1120
  582SOL    HW1 1772   2.822   0.368   0.999 -1.7605 -0.0817  0.5745
  582SOL    HW2 1773   2.791   0.451   0.876 -1.0732 -0.8410 -0.1145
  583SOL     OW 1774   1.650   2.947   1.843 -0.0295  0.0891  0.3227
  583SOL    HW1 1775   1.559   2.976   1.851  0.4376  1.6035  0.3511
  583SOL    HW2 1776   1.694   2.986   1.919  0.4935 -1.2728  0.7311
  584SOL     OW 1777   0.692   0.155   1.956 -0.5810  0.4545  0.0626
  584SOL    HW1 1778   0.756   0.147   2.027 -2.1407  1.3378  1.6177
  584SOL    HW2 1779   0.630   0.221   1.988 -1.7792  0.2368 -1.7757
  585SOL     OW 1780   2.368   2.007   2.351  0.6618  0.5535 -0.1336
  585SOL    HW1 1781   2.418   2.043   2.424  0.6090 -0.0254  0.1923
  585SOL    HW2 1782   2.398   1.916   2.343 -1.6913 -0.4075  1.3344
  586SOL     OW 1783   2.475   3.179   1.922  0.2134 -0.2308 -0.0764
  586SOL    HW1 1784   2.530   3.232   1.979  0.2604  1.1015 -1.3541
  586SOL    HW2 1785   2.388   3.220   1.928  0.4401  0.5345 -1.7216
  587SOL     OW 1786   1.231   2.335   1.774  0.2273 -0.0070 -0.0708
  587SOL    HW1 1787   1.221   2.423   1.810 -1.2340  0.1671 -0.8229
  587SOL    HW2 1788   1.323   2.329   1.750  0.5968  0.8930  1.0644
  588SOL     OW 1789   1.119   0.051   1.041  0.4219  0.4392  0.3014
  588SOL    HW1 1790   1.210   0.034   1.068 -0.0939  0.1609  1.8798
  588SOL    HW2 1791   1.086   0.113   1.105 -0.6428  0.2202 -0.0295
  589SOL     OW 1792   1.507   1.467   1.067 -0.4888 -0.4792  0.7206
  589SOL    HW1 1793   1.516   1.546   1.120  0.6486  1.0029 -1.6284
  589SOL    HW2 1794   1.424   1.478   1.021 -0.7860 -1.1063  1.0943
  590SOL     OW 1795   1.181   0.454   2.202 -0.0082 -0.3458  0.2785
  590SOL    HW1 1796   1.122   0.483   2.133  0.9796 -0.7960 -0.7819
  590SOL    HW2 1797   1.141   0.374   2.236 -0.2960 -0.3415 -0.0483
  591SOL     OW 1798   2.381   0.024   1.840 -0.0955 -0.3954 -0.0371
  591SOL    HW1 1799   2.410   0.057   1.925  1.0941  0.6996 -0.8577
  591SOL    HW2 1800   2.319   0.090   1.808 -0.7613 -0.9458  0.0824
  592SOL     OW 1801   2.210   0.201   2.439  0.3223  0.3222  0.0321
  592SOL    HW1 1802   2.271   0.232   2.373 -0.3213  1.9458  0.1833
  592SOL    HW2 1803   2.170   0.123   2.401  0.4210  0.8802 -1.2062
  593SOL     OW 1804   1.361   2.934   2.473 -0.2335  0.4455 -0.2317
  593SOL    HW1 1805   1.359   2.862   2.410  0.8743  0.0346  0.1824
  593SOL    HW2 1806   1.375   2.891   2.557  1.6803  1.2136 -0.1326
  594SOL     OW 1807   0.224   0.852   1.184  0.1276 -0.0958 -0.1697
  594SOL    HW1 1808   0.288   0.887   1.245 -0.1966 -0.6303  0.4862
  594SOL    HW2 1809   0.259   0.872   1.098 -0.5469  2.7630  0.1785
  595SOL     OW 1810   0.452   0.563   1.129  0.0951 -0.4683 -0.1362
  595SOL    HW1 1811   0.432   0.496   1.065  0.1800  0.1848 -0.8550
  595SOL    HW2 1812   0.522   0.615   1.089 -0.4567  0.4743  0.1153
  596SOL     OW 1813   1.162   2.470   1.085 -0.3314  0.1304  0.7220
  596SOL    HW1 1814   1.202   2.424   1.012  1.7058 -0.1806  1.9889
  596SOL    HW2 1815   1.164   2.562   1.060 -0.3619 -0.0527  0.0535
  597SOL     OW 1816   0.759   2.562   2.092  0.1487  0.0278  0.3766
  597SOL    HW1 1817   0.741   2.537   2.182  1.3719 -2.1680  0.0492
  597SOL    HW2 1818   0.840   2.516   2.069 -0.0554  0.6505 -1.7959
  598SOL     OW 1819   0.568   1.339   0.708  0.2660 -0.2321  0.2265
  598SOL    HW1 1820   0.592   1.412   0.651 -0.1885  0.3374  0.7477
  598SOL    HW2 1821   0.520   1.380   0.780 -0.5171 -1.1157  0.2188
  599SOL     OW 1822   1.115   0.924   0.166  0.6619  0.5956 -0.6029
  599SOL    HW1 1823   1.097   0.836   0.132  0.3962  0.7896 -0.9763
  599SOL    HW2 1824   1.119   0.913   0.261  1.5481  0.0194 -0.7000
  600SOL     OW 1825   3.519   0.238   0.867  0.0966  0.1597  0.2888
  600SOL    HW1 1826   3.568   0.252   0.948  0.1624  1.7784  0.0049
  600SOL    HW2 1827   3.523   0.323   0.823 -1.2724 -0.2568 -0.6671
  601SOL     OW 1828   2.009   3.004   1.948  0.0683  0.2236 -0.3322
  601SOL    HW1 1829   1.981   3.095   1.959  1.0089  0.5729 -0.7639
  601SOL    HW2 1830   2.003   2.988   1.854  0.1885 -0.0635 -0.2903
  602SOL     OW 1831   2.087   2.737   2.474  0.7141 -0.2905 -0.0102
  602SOL    HW1 1832   2.148   2.664   2.482  3.4324  1.8262 -1.0316
  602SOL    HW2 1833   2.039   2.719   2.393  0.6974 -1.4042  0.2327
  603SOL     OW 1834   1.532   2.753   0.739 -0.2115 -0.3698 -0.4362
  603SOL    HW1 1835   1.625   2.742   0.759 -0.3687 -4.7196 -1.6347
  603SOL    HW2 1836   1.530   2.796   0.654  0.6488  1.1431  0.2947
  604SOL     OW 1837   0.706   1.427   1.802 -0.3043  0.1422  0.4173
  604SOL    HW1 1838   0.707   1.334   1.781 -0.8211  0.0957  0.5767
  604SOL    HW2 1839   0.756   1.469   1.732  0.6720 -0.3503  0.8282
  605SOL     OW 1840   1.187   2.695   0.505 -0.2045 -0.0552  0.2511
  605SOL    HW1 1841   1.203   2.635   0.578  2.6900 -0.1872 -0.4373
  605SOL    HW2 1842   1.226   2.651   0.430 -0.6550  1.3863 -0.8364
  606SOL     OW 1843   2.665   2.543   1.618  0.4833 -0.2686  0.0883
  606SOL    HW1 1844   2.575   2.567   1.595  0.5252  0.3303  0.5286
  606SOL    HW2 1845   2.654   2.470   1.679  0.2812  0.0377  0.4225
  607SOL     OW 1846   0.566   2.347   0.265  0.1913  0.1050  0.0046
  607SOL    HW1 1847   0.610   2.262   0.268  0.3440  0.2094  1.1518
  607SOL    HW2 1848   0.594   2.385   0.182  0.4218 -0.8089 -0.3458
  608SOL     OW 1849   0.263   2.109   2.156  0.1817 -0.4812  0.3709
  608SOL    HW1 1850   0.280   2.079   2.245 -0.5321  0.3100  0.7826
  608SOL    HW2 1851   0.349   2.117   2.116  0.5454 -0.1884  1.2098
  609SOL     OW 1852   1.338   2.367   2.263  0.6157  0.2210  0.2567
  609SOL    HW1 1853   1.376   2.295   2.314 -2.5657 -2.1279 -0.5175
  609SOL    HW2 1854   1.384   2.363   2.179  0.5036 -0.9057  0.2402
  610SOL     OW 1855   1.388   0.547   1.371  0.8559  0.7181 -0.6009
  610SOL    HW1 1856   1.466   0.506   1.334  0.1346  0.3413 -1.7231
  610SOL    HW2 1857   1.347   0.593   1.298  0.5176  1.6765  0.1857
  611SOL     OW 1858   0.302   0.999   0.544 -0.0295 -0.7919 -0.1470
  611SOL    HW1 1859   0.309   1.029   0.634  0.0707  2.5175 -1.2128
  611SOL    HW2 1860   0.208   0.986   0.530 -0.3273  1.4179 -0.3792
  612SOL     OW 1861   1.935   1.650   0.513 -0.7911 -0.4705 -0.4598
  612SOL    HW1 1862   1.999   1.707   0.470 -0.0927 -1.3423 -0.5659
  612SOL    HW2 1863   1.918   1.693   0.597 -0.7411  0.2333 -0.8048
  613SOL     OW 1864   0.824   2.624   0.445  0.3592  0.1987  0.0193
  613SOL    HW1 1865   0.772   2.670   0.511  0.0322 -1.5397  1.0057
  613SOL    HW2 1866   0.882   2.691   0.409 -0.5373  1.5164  0.9743
  614SOL     OW 1867   0.531   1.257   0.364 -0.2018  0.1268 -0.1964
  614SOL    HW1 1868   0.453   1.307   0.389 -0.8632  0.0776 -2.1291
  614SOL    HW2 1869   0.604   1.315   0.384 -0.7896  0.6051  0.5784
  615SOL     OW 1870   1.530   0.673   2.076 -0.4662  0.3113  0.5250
  615SOL    HW1 1871   1.490   0.676   2.163 -0.3363 -1.6538  0.6838
  615SOL    HW2 1872   1.613   0.628   2.089 -0.0318  0.8092 -0.4649
  616SOL     OW 1873   1.884   1.452   1.006 -0.0288 -0.4755 -0.0414
  616SOL    HW1 1874   1.918   1.370   1.043 -1.8915  0.0981  3.1237
  616SOL    HW2 1875   1.805   1.426   0.959 -0.1086 -0.6043  0.1652
  617SOL     OW 1876   3.342   1.555   1.537 -0.6630 -0.3806 -0.6486
  617SOL    HW1 1877   3.362   1.645   1.565  0.3346  0.2178 -3.0789
  617SOL    HW2 1878   3.256   1.562   1.496 -0.5178 -0.4889 -0.9764
  618SOL     OW 1879   3.066   1.794   1.366 -0.4940 -0.3271  0.1050
  618SOL    HW1 1880   3.139   1.840   1.408 -0.9487  1.9283 -1.4797
  618SOL    HW2 1881   2.989   1.819   1.418 -0.6538  0.1844 -0.3809
  619SOL     OW 1882   0.978   0.717   0.725 -0.1999 -0.0077  0.4205
  619SOL    HW1 1883   0.932   0.634   0.712 -0.6330  0.5546 -1.9760
  619SOL    HW2 1884   0.909   0.784   0.720  0.6504  0.7461 -1.7987
  620SOL     OW 1885   1.569   1.748   1.710  0.8596  0.2592  0.0275
  620SOL    HW1 1886   1.583   1.696   1.631  3.2766  0.2032  0.4577
  620SOL    HW2 1887   1.587   1.838   1.684  1.3266  0.2866  0.4428
  621SOL     OW 1888   1.782   0.379   0.310 -0.5752  0.9104 -0.1253
  621SOL    HW1 1889   1.770   0.373   0.215 -1.5735 -0.7546  0.0795
  621SOL    HW2 1890   1.725   0.310   0.345  0.0528  1.2866  1.6630
  622SOL     OW 1891   1.456   2.384   2.018 -0.7555 -0.0420  0.6498
  622SOL    HW1 1892   1.474   2.352   1.929 -1.2026  2.0751 -0.2382
  622SOL    HW2 1893   1.399   2.459   2.005 -0.2154  0.7481  2.6976
  623SOL     OW 1894   1.168   2.751   1.097  0.1577  0.2688 -0.0392
  623SOL    HW1 1895   1.079   2.777   1.123 -0.3317 -0.1783 -1.2062
  623SOL    HW2 1896   1.218   2.832   1.097 -0.1027  0.4368  1.1923
  624SOL     OW 1897   1.880   1.287   1.770 -0.0544  0.2454  0.5632
  624SOL    HW1 1898   1.807   1.344   1.795 -0.3331 -0.1941  0.7760
  624SOL    HW2 1899   1.957   1.331   1.804 -0.1770  0.9238 -0.0290
  625SOL     OW 1900   2.618   2.243   0.644  0.2193 -0.9347 -0.5682
  625SOL    HW1 1901   2.586   2.304   0.577 -0.0578 -0.2947  0.1350
  625SOL    HW2 1902   2.582   2.159   0.617 -2.2854 -0.2014  0.2953
  626SOL     OW 1903   2.737   2.780   2.406 -0.3365  0.0812  0.6030
  626SOL    HW1 1904   2.828   2.755   2.417  0.3530  1.5873 -1.4321
  626SOL    HW2 1905   2.717   2.761   2.315 -1.4287  1.7296  0.4728
  627SOL     OW 1906   2.671   2.197   0.914 -0.1317 -0.0845  0.2657
  627SOL    HW1 1907   2.660   2.207   0.820 -0.4754  0.4212  0.3539
  627SOL    HW2 1908   2.674   2.287   0.947  0.7057 -0.2466  0.6550
  628SOL     OW 1909   2.040   0.707   1.547  0.5746  0.0093 -0.5316
  628SOL    HW1 1910   2.026   0.618   1.579  0.1238 -0.1046 -1.0386
  628SOL    HW2 1911   2.009   0.763   1.617 -0.4301 -0.2385 -0.7639
  629SOL     OW 1912   1.750   1.979   0.344 -0.1180  0.4666  0.5773
  629SOL    HW1 1913   1.756   2.035   0.266  0.5177  0.4069  0.5778
  629SOL    HW2 1914   1.790   2.032   0.413 -2.1373  1.1760  1.2379
  630SOL     OW 1915   0.261   2.923   0.676  0.8734  0.3998  0.0693
  630SOL    HW1 1916   0.321   2.852   0.653  1.2120  0.9837 -0.8662
  630SOL    HW2 1917   0.190   2.879   0.724  1.0512 -0.5769 -0.5404
  631SOL     OW 1918   1.028   0.075   0.790 -0.5533  0.4880 -0.4835
  631SOL    HW1 1919   1.041   0.086   0.884 -0.1949 -0.0911 -0.4635
  631SOL    HW2 1920   0.939   0.039   0.782  0.7977 -3.1087 -0.1064
  632SOL     OW 1921   2.152   3.029   1.057 -0.0488  0.2812 -0.2596
  632SOL    HW1 1922   2.155   2.980   0.975 -0.8221  0.8382 -0.6255
  632SOL    HW2 1923   2.109   3.111   1.035 -1.2080  0.0203  0.9033
  633SOL     OW 1924   0.843   1.309   2.225  0.5649 -0.2907 -0.2975
  633SOL    HW1 1925   0.793   1.244   2.276  0.9316 -1.6934 -1.7071
  633SOL    HW2 1926   0.776   1.354   2.173  0.3583  0.1870  0.3769
  634SOL     OW 1927   1.939   1.145   2.148  0.2090 -0.2142  0.0120
  634SOL    HW1 1928   1.970   1.234   2.132 -0.8183  0.2491  0.5354
  634SOL    HW2 1929   1.843   1.154   2.156  0.2398 -1.0858  1.7742
  635SOL     OW 1930   1.778   0.475   1.868 -0.3295 -0.0813  0.7743
  635SOL    HW1 1931   1.754   0.542   1.932 -1.2919 -0.9559  1.3455
  635SOL    HW2 1932   1.809   0.401   1.921 -1.4630 -0.9406  0.2802
  636SOL     OW 1933   2.122   2.418   1.617  0.1166  0.2493 -0.3630
  636SOL    HW1 1934   2.076   2.343   1.656 -0.2778  0.1257 -1.0668
  636SOL    HW2 1935   2.074   2.494   1.650  1.2576  0.2579  1.3315
  637SOL     OW 1936   1.542   1.482   0.014 -0.3073  0.0637 -0.4604
  637SOL    HW1 1937   1.565   1.462   0.105 -0.6269  1.5903 -0.0321
  637SOL    HW2 1938   1.625   1.505  -0.027 -0.1318 -0.8249 -0.6257
  638SOL     OW 1939   1.766   0.182   2.151  0.4090  0.0383 -0.0906
  638SOL    HW1 1940   1.711   0.252   2.183 -0.5171 -0.2168 -1.0911
  638SOL    HW2 1941   1.747   0.108   2.208  1.4487  0.6083  1.0168
  639SOL     OW 1942   1.994   1.907   1.980 -0.1565 -0.5386 -0.2234
  639SOL    HW1 1943   1.987   2.000   1.961  0.5680 -0.8443 -2.1590
  639SOL    HW2 1944   1.920   1.867   1.933 -1.6915 -0.7439  2.2793
  640SOL     OW 1945   1.465   0.102   0.798  0.3193 -0.5643  0.0800
  640SOL    HW1 1946   1.432   0.101   0.888 -1.4293 -0.7822 -0.5492
  640SOL    HW2 1947   1.516   0.183   0.792  0.4645 -0.5582  1.2712
  641SOL     OW 1948   2.918   2.104   2.259  0.7759 -0.1302  0.5458
  641SOL    HW1 1949   2.847   2.095   2.323 -0.0382  0.2912 -0.2996
  641SOL    HW2 1950   2.994   2.064   2.302  0.2241  0.1207  1.7629
  642SOL     OW 1951   0.722   0.334   0.091 -0.3968  0.0850 -0.3654
  642SOL    HW1 1952   0.786   0.385   0.142  1.0049 -0.8498 -1.1366
  642SOL    HW2 1953   0.670   0.287   0.156 -0.8534  1.5002  0.3047
  643SOL     OW 1954   1.057   0.672   0.037 -0.5746  0.3686  0.7268
  643SOL    HW1 1955   1.149   0.644   0.039 -0.6653  0.0632  0.7068
  643SOL    HW2 1956   1.009   0.592   0.014 -0.8203  0.5881  0.4770
  644SOL     OW 1957   0.787   0.091   1.112 -0.4311  0.1157  0.1189
  644SOL    HW1 1958   0.704   0.048   1.095 -0.4140 -0.0156  0.3616
  644SOL    HW2 1959   0.777   0.179   1.077 -0.6814  0.1085  0.1748
  645SOL     OW 1960   0.415   0.132   1.112 -0.1602 -0.1955 -0.4307
  645SOL    HW1 1961   0.370   0.183   1.180 -1.4051  0.9175 -2.0539
  645SOL    HW2 1962   0.422   0.192   1.038  3.0110 -0.7285 -0.6343
  646SOL     OW 1963   3.415   0.959   1.492  0.5109 -0.3590  0.3290
  646SOL    HW1 1964   3.491   0.979   1.547  0.7678  0.0882 -0.1899
  646SOL    HW2 1965   3.441   0.986   1.404  0.1381 -1.1784 -0.0406
  647SOL     OW 1966   0.619   2.165   1.563 -0.1315 -0.0919  0.0424
  647SOL    HW1 1967   0.613   2.118   1.480  1.0681  1.1169 -0.7405
  647SOL    HW2 1968   0.546   2.131   1.614  0.3921 -2.4448 -0.6794
  648SOL     OW 1969   1.307   0.866   2.256  0.0243 -0.3324 -0.1273
  648SOL    HW1 1970   1.320   0.907   2.341  0.6000 -0.8867  0.0598
  648SOL    HW2 1971   1.354   0.782   2.263  1.8093  0.5140 -1.6726
  649SOL     OW 1972   0.523   1.101   2.176 -0.1031 -0.4029 -0.3539
  649SOL    HW1 1973   0.607   1.083   2.133  1.4025 -0.8980  2.6437
  649SOL    HW2 1974   0.501   1.019   2.220 -0.9141  0.4657  0.8945
  650SOL     OW 1975   3.252   3.348   0.896  0.0655 -0.2020  0.6225
  650SOL    HW1 1976   3.333   3.383   0.933  0.5950 -1.2261  0.4751
  650SOL    HW2 1977   3.282   3.279   0.836 -0.7698  1.3900 -1.6825
  651SOL     OW 1978   1.127   2.568   1.853  0.4502 -0.0858 -0.3875
  651SOL    HW1 1979   1.191   2.600   1.788 -1.3108  1.3148 -1.4686
  651SOL    HW2 1980   1.066   2.641   1.864 -0.1230 -0.8722  1.7689
  652SOL     OW 1981   0.960   0.004   1.317  0.0933  0.0391 -0.6673
  652SOL    HW1 1982   1.013  -0.054   1.263  0.1070  1.7595 -2.5739
  652SOL    HW2 1983   0.899   0.045   1.255 -2.2954 -0.6078  1.2013
  653SOL     OW 1984   2.807   3.096   1.098 -0.7934  0.2184  0.3992
  653SOL    HW1 1985   2.896   3.100   1.062 -0.3014 -1.3162  1.3780
  653SOL    HW2 1986   2.787   3.186   1.121  0.7383  0.5234  0.6350
  654SOL     OW 1987   1.651   1.159   2.092  0.4522  0.5895 -0.5322
  654SOL    HW1 1988   1.604   1.162   2.175  0.7743  1.9322 -0.3953
  654SOL    HW2 1989   1.647   1.066   2.066  1.0611  0.0164  1.3717
  655SOL     OW 1990   1.136   0.593   1.893  0.4156  0.1425 -0.2409
  655SOL    HW1 1991   1.225   0.625   1.875  0.6381  0.7364  1.8213
  655SOL    HW2 1992   1.087   0.671   1.918 -0.2209 -0.4414  0.3587
  656SOL     OW 1993   0.045   0.009   1.569  0.0727  0.6972 -0.8058
  656SOL    HW1 1994   0.092  -0.067   1.605 -0.1041  0.1902 -1.6349
  656SOL    HW2 1995   0.055   0.000   1.474  0.6235  2.0830 -0.8854
  657SOL     OW 1996   0.203   1.876   0.659 -0.0413 -0.1149 -0.5594
  657SOL    HW1 1997   0.273   1.812   0.645 -1.5314 -2.3508  1.8328
  657SOL    HW2 1998   0.215   1.905   0.750 -1.5549  0.3189 -0.4848
  658SOL     OW 1999   2.710   0.256   1.919  0.2323  0.3490  0.1730
  658SOL    HW1 2000   2.623   0.295   1.909 -0.5633 -1.7118 -1.3489
  658SOL    HW2 2001   2.770   0.326   1.893 -1.0115  1.4285  0.1204
  659SOL     OW 2002   1.647   0.911   1.967  0.1209 -0.1521  0.0599
  659SOL    HW1 2003   1.604   0.927   1.883  1.5976 -0.7803 -0.8510
  659SOL    HW2 2004   1.600   0.837   2.005 -0.1985 -0.2276 -0.4860
  660SOL     OW 2005   2.371   3.161   0.366 -0.3646  0.4691  0.3616
  660SOL    HW1 2006   2.374   3.142   0.273  1.4564  0.4041  0.4039
  660SOL    HW2 2007   2.433   3.234   0.378  0.8079 -0.7029  1.7561
  661SOL     OW 2008   2.623   1.898   0.932 -0.1357 -0.6411  0.3133
  661SOL    HW1 2009   2.685   1.854   0.873 -1.1789 -0.2506 -1.1128
  661SOL    HW2 2010   2.648   1.990   0.927 -1.2722 -0.3758 -0.8572
  662SOL     OW 2011   1.366   1.701   0.058 -0.8371  0.0326 -0.2347
  662SOL    HW1 2012   1.389   1.754   0.135 -0.3929 -1.7790  0.9030
  662SOL    HW2 2013   1.419   1.622   0.067  1.0673  0.7851 -3.6670
  663SOL     OW 2014   2.804   2.957   0.090 -0.1432  0.9552 -0.2047
  663SOL    HW1 2015   2.852   2.888   0.135 -2.7155  0.6552  2.2791
  663SOL    HW2 2016   2.818   2.941  -0.003  2.0652 -0.8447  0.4194
  664SOL     OW 2017   1.496   0.049   0.134 -0.3911  0.0426  0.1599
  664SOL    HW1 2018   1.437   0.066   0.207 -0.3729  1.0576 -0.0573
  664SOL    HW2 2019   1.535   0.134   0.114 -0.8663 -0.0983 -1.4373
  665SOL     OW 2020   2.163   2.331   2.450  0.0708 -0.1012  0.2828
  665SOL    HW1 2021   2.081   2.376   2.431  0.7835  0.1802 -2.3758
  665SOL    HW2 2022   2.216   2.397   2.496 -0.1003  0.6930 -0.6410
  666SOL     OW 2023   1.334   1.962   1.744 -0.7687  0.3566  0.0369
  666SOL    HW1 2024   1.343   1.923   1.831  1.8478 -0.5723 -0.5827
  666SOL    HW2 2025   1.390   2.039   1.747  1.3818 -1.0605 -1.5306
  667SOL     OW 2026   2.930   2.519   1.521 -0.0525  0.1875  0.0971
  667SOL    HW1 2027   2.854   2.557   1.565  0.5208 -0.1777  1.4157
  667SOL    HW2 2028   3.005   2.546   1.573  0.5487 -1.0663 -0.0947
  668SOL     OW 2029   1.874   1.983   1.128  0.2059  0.0427 -0.1218
  668SOL    HW1 2030   1.845   1.892   1.136 -0.3334  0.0973 -1.3971
  668SOL    HW2 2031   1.848   2.009   1.040  2.5042  0.6607 -0.6657
  669SOL     OW 2032   2.683   1.400   2.288 -0.3891 -0.3861  0.5501
  669SOL    HW1 2033   2.733   1.357   2.219 -1.8436 -0.1935 -0.6592
  669SOL    HW2 2034   2.691   1.342   2.363 -0.5401 -1.6883 -0.4194
  670SOL     OW 2035   0.631   3.181   0.711 -0.3301  0.0285  0.1221
  670SOL    HW1 2036   0.537   3.190   0.698 -0.2611  1.8621  0.7090
  670SOL    HW2 2037   0.663   3.271   0.720  1.3530 -0.6089  0.8150
  671SOL     OW 2038   2.504   1.440   0.488  0.0805  0.2230 -0.2439
  671SOL    HW1 2039   2.571   1.491   0.443  0.6657 -0.4336 -0.1291
  671SOL    HW2 2040   2.421   1.477   0.458  0.4890  0.9793 -0.4618
  672SOL     OW 2041   1.558   0.863   1.242  0.8500 -0.0305 -0.1398
  672SOL    HW1 2042   1.577   0.797   1.175  3.3498  0.0029  0.4775
  672SOL    HW2 2043   1.583   0.821   1.324  0.7761  1.0543  0.4446
  673SOL     OW 2044   2.271   0.328   0.997  1.2350 -0.5913  0.3454
  673SOL    HW1 2045   2.287   0.362   0.909  1.7666  0.4868  0.8459
  673SOL    HW2 2046   2.176   0.327   1.006  1.1479 -1.6417 -0.5954
  674SOL     OW 2047   3.044   1.785   0.390  0.1215 -0.7794 -0.3705
  674SOL    HW1 2048   3.029   1.739   0.308 -1.2931  0.0179 -0.5759
  674SOL    HW2 2049   3.058   1.716   0.455 -1.2412 -1.4933 -0.8158
  675SOL     OW 2050   1.314   1.771   0.485  0.0865  0.0133 -0.0234
  675SOL    HW1 2051   1.298   1.857   0.445  0.7507  0.3011  0.3285
  675SOL    HW2 2052   1.408   1.759   0.478 -0.0050 -0.6830 -0.0530
  676SOL     OW 2053   2.631   1.216   0.122  0.0396  0.1130  0.9195
  676SOL    HW1 2054   2.600   1.250   0.206  0.4269 -1.0724  1.5410
  676SOL    HW2 2055   2.585   1.270   0.057  0.1743  1.4210  1.8813
  677SOL     OW 2056   0.150   2.859   0.113  0.3383 -0.5489  0.3021
  677SOL    HW1 2057   0.108   2.915   0.047 -0.2300 -1.4084 -0.0869
  677SOL    HW2 2058   0.202   2.919   0.166 -1.0934  0.5103  0.5579
  678SOL     OW 2059   3.216   0.187   1.554 -0.0688 -0.6446 -0.5924
  678SOL    HW1 2060   3.257   0.103   1.576  2.0971  0.4931 -0.2255
  678SOL    HW2 2061   3.245   0.207   1.466  0.4254  0.3158 -0.2213
  679SOL     OW 2062   2.330   1.150   1.060  0.7978 -0.0321 -0.0281
  679SOL    HW1 2063   2.362   1.231   1.098  0.8672  0.3417 -0.8666
  679SOL    HW2 2064   2.361   1.081   1.119 -1.8846  0.7568  2.3839
  680SOL     OW 2065   1.528   2.255   1.770  0.0846  0.1740 -0.8717
  680SOL    HW1 2066   1.583   2.193   1.818  0.9843  2.6873  1.5058
  680SOL    HW2 2067   1.588   2.296   1.708  0.0909  0.4930 -0.6542
  681SOL     OW 2068   2.904   2.028   0.748 -0.0528  0.2853 -0.7820
  681SOL    HW1 2069   2.818   1.989   0.737  0.0790 -1.0813  2.3111
  681SOL    HW2 2070   2.891   2.122   0.735 -1.7302 -0.0706 -1.6840
  682SOL     OW 2071   2.401   2.639   1.956  0.2240 -0.0314  0.0689
  682SOL    HW1 2072   2.432   2.685   2.034 -1.4586 -0.3778  0.9588
  682SOL    HW2 2073   2.345   2.569   1.990  1.1071 -1.4591 -1.3618
  683SOL     OW 2074   1.958   1.451   0.724  0.6521  0.6905 -0.1515
  683SOL    HW1 2075   1.928   1.520   0.784 -1.1130 -0.9168  0.8606
  683SOL    HW2 2076   1.950   1.491   0.637  0.2291  1.9736  0.4532
  684SOL     OW 2077   1.713   1.316   0.177  0.1798  0.5675 -0.2564
  684SOL    HW1 2078   1.716   1.275   0.091 -1.8979  0.1654 -0.1725
  684SOL    HW2 2079   1.722   1.244   0.239 -1.4504  0.4587 -0.1263
  685SOL     OW 2080   1.327   2.344   0.914 -0.2795  0.3986 -0.7559
  685SOL    HW1 2081   1.339   2.271   0.853 -1.7202 -0.8220  0.3970
  685SOL    HW2 2082   1.366   2.313   0.996 -3.2724 -0.1538  0.5002
  686SOL     OW 2083   2.772   2.098   1.650 -0.1576 -0.8723 -0.2512
  686SOL    HW1 2084   2.731   2.105   1.564 -0.5053 -1.0180 -0.0990
  686SOL    HW2 2085   2.730   2.022   1.690 -1.8854  0.7358  1.0579
  687SOL     OW 2086   2.650   2.086   1.402 -0.2251  0.4987 -0.4021
  687SOL    HW1 2087   2.611   2.032   1.333 -1.1041 -0.2042  0.6298
  687SOL    HW2 2088   2.605   2.171   1.395 -0.0044  0.5691 -0.9705
  688SOL     OW 2089   0.279   2.619   2.314 -0.0315 -0.6135 -0.0809
  688SOL    HW1 2090   0.317   2.578   2.391  1.4494 -0.3167 -0.6428
  688SOL    HW2 2091   0.313   2.709   2.314  1.3087 -1.0840 -1.9435
  689SOL     OW 2092   3.366   1.821   1.611  0.1219  0.1139  0.3045
  689SOL    HW1 2093   3.379   1.894   1.550  0.0787  0.2709  0.4832
  689SOL    HW2 2094   3.441   1.824   1.670  0.4392 -0.3639 -0.0671
  690SOL     OW 2095   1.431   1.479   0.328 -0.6000  0.1017 -0.2144
  690SOL    HW1 2096   1.512   1.507   0.370 -0.4386 -0.7398  0.0523
  690SOL    HW2 2097   1.362   1.507   0.389 -0.4212 -0.3397  0.1981
  691SOL     OW 2098   3.418   2.056   1.485  0.1157  0.0387 -0.2320
  691SOL    HW1 2099   3.359   2.090   1.418 -0.6990  1.5470  1.2221
  691SOL    HW2 2100   3.394   2.104   1.565  1.4383 -1.3256  1.0100
  692SOL     OW 2101   0.439   1.806   1.617  0.6781  0.4850 -0.1566
  692SOL    HW1 2102   0.356   1.766   1.590  0.6459  0.6658 -0.3235
  692SOL    HW2 2103   0.482   1.831   1.536 -0.2117  2.6144 -0.0222
  693SOL     OW 2104   0.715   0.483   1.881 -0.4131  0.5837  0.0612
  693SOL    HW1 2105   0.637   0.502   1.830 -0.8469  0.1789  0.5582
  693SOL    HW2 2106   0.704   0.534   1.961  1.0753  2.5462 -0.9540
  694SOL     OW 2107   0.136   3.516   1.951  0.1442 -0.3779 -0.2063
  694SOL    HW1 2108   0.044   3.496   1.968  0.2499 -0.8957 -0.2179
  694SOL    HW2 2109   0.147   3.607   1.978  0.0613 -0.8666  1.5271
  695SOL     OW 2110   0.895   0.430   1.118 -0.6598  0.7442 -0.1334
  695SOL    HW1 2111   0.872   0.488   1.190 -1.4548  0.2671  0.0026
  695SOL    HW2 2112   0.972   0.383   1.148 -1.8602 -0.5327  1.0174
  696SOL     OW 2113   1.846   0.046   1.768  0.2219  0.5299  0.0390
  696SOL    HW1 2114   1.833   0.116   1.703  1.4805  0.1303 -0.6676
  696SOL    HW2 2115   1.847  -0.034   1.716 -1.6255 -0.0570  0.9047
  697SOL     OW 2116   0.052   0.435   0.319 -0.0930 -0.1823 -0.2671
  697SOL    HW1 2117  -0.042   0.425   0.302 -0.1164 -1.6240  0.5693
  697SOL    HW2 2118   0.081   0.347   0.344  1.2656  0.4665  0.5241
  698SOL     OW 2119   2.912   2.708   1.305  0.2639  0.2291  0.0723
  698SOL    HW1 2120   2.841   2.772   1.296  1.6848  1.9299  0.5126
  698SOL    HW2 2121   2.888   2.655   1.380 -2.0674 -1.3025 -1.6765
  699SOL     OW 2122   1.640   2.053   1.906  0.4487  0.2068  0.1923
  699SOL    HW1 2123   1.700   1.979   1.896  0.5306  0.1917  0.7428
  699SOL    HW2 2124   1.642   2.072   2.000 -0.9149 -0.2174  0.3132
  700SOL     OW 2125   0.534   1.701   1.207  0.0439  0.2874 -0.1090
  700SOL    HW1 2126   0.546   1.623   1.262 -0.9725  1.8978  2.4914
  700SOL    HW2 2127   0.440   1.715   1.206  0.2460  1.6542 -0.3231
  701SOL     OW 2128   0.024   3.113   0.913  0.2944 -0.4160 -0.2390
  701SOL    HW1 2129  -0.027   3.145   0.839  1.9343 -0.6996 -1.4995
  701SOL    HW2 2130   0.058   3.028   0.884 -0.1654 -1.1699  1.3487
  702SOL     OW 2131   2.913   1.655   2.140  0.0068  0.0765  0.2280
  702SOL    HW1 2132   2.941   1.564   2.152  0.9543  0.3469  0.1039
  702SOL    HW2 2133   2.913   1.691   2.229 -0.5500 -0.0966  0.2987
  703SOL     OW 2134   1.260   3.507   2.053 -0.4117  0.0637 -0.5010
  703SOL    HW1 2135   1.310   3.530   2.131 -1.4876 -1.1024  0.5596
  703SOL    HW2 2136   1.258   3.588   2.001  1.5126  0.4584 -0.0136
  704SOL     OW 2137   0.355   2.304   0.814  0.2959 -0.1283  0.1398
  704SOL    HW1 2138   0.392   2.241   0.876 -1.0428 -1.6823 -0.6106
  704SOL    HW2 2139   0.261   2.300   0.830  0.2122  2.0523  0.4019
  705SOL     OW 2140   1.070   1.608   0.745  0.2978  0.3716  0.4136
  705SOL    HW1 2141   1.062   1.703   0.736  1.1823  0.4241  0.1382
  705SOL    HW2 2142   0.982   1.579   0.769 -0.4428  1.0495 -1.3982
  706SOL     OW 2143   2.521   2.391   1.806  0.1168  0.0058 -0.0707
  706SOL    HW1 2144   2.523   2.315   1.866 -1.3698 -0.8164 -1.0568
  706SOL    HW2 2145   2.517   2.467   1.864  0.8234 -0.6877  0.9135
  707SOL     OW 2146   1.435   3.348   1.047 -0.1699 -0.3160  0.0087
  707SOL    HW1 2147   1.397   3.314   0.966  0.3536 -2.5615  0.6717
  707SOL    HW2 2148   1.437   3.273   1.106  1.4507  0.7698  1.3885
  708SOL     OW 2149   2.074   0.450   2.091  0.5688  0.2792  0.1056
  708SOL    HW1 2150   2.053   0.429   2.182  0.9178  0.1601  0.1594
  708SOL    HW2 2151   2.025   0.386   2.040  1.9387 -0.9268  0.2840
  709SOL     OW 2152   1.854   0.827   1.767 -0.2578 -0.1916 -0.0219
  709SOL    HW1 2153   1.936   0.860   1.802 -0.4652  0.5665 -0.2334
  709SOL    HW2 2154   1.791   0.839   1.838 -0.1641 -0.8841  0.1827
  710SOL     OW 2155   3.513   0.921   2.168 -0.2074 -0.2557  0.8852
  710SOL    HW1 2156   3.454   0.890   2.237 -1.3150 -1.0514 -0.4148
  710SOL    HW2 2157   3.479   1.007   2.144 -1.0703 -0.8727 -0.1233
  711SOL     OW 2158   1.839   2.548   0.291  0.4512 -0.2836  0.0136
  711SOL    HW1 2159   1.911   2.495   0.324  0.1978 -0.1687  0.7826
  711SOL    HW2 2160   1.768   2.532   0.353 -0.0387 -0.0458 -0.4812
  712SOL     OW 2161   1.931   0.244   1.943 -0.2349  0.7149 -0.3899
  712SOL    HW1 2162   1.891   0.222   2.028  0.3237  0.5172 -0.1758
  712SOL    HW2 2163   1.898   0.177   1.884 -0.0943  0.4566 -0.1780
  713SOL     OW 2164   1.189   3.200   1.649  0.5694 -0.0391 -0.0492
  713SOL    HW1 2165   1.108   3.149   1.653  1.1351 -1.2186 -2.4136
  713SOL    HW2 2166   1.161   3.291   1.656 -0.8776 -0.4804  0.0119
  714SOL     OW 2167   3.024   2.919   0.301  0.4296 -0.0218 -0.4392
  714SOL    HW1 2168   2.964   2.875   0.362  0.6943  0.8997  0.4918
  714SOL    HW2 2169   3.034   2.857   0.229 -1.4427 -0.3087 -0.4834
  715SOL     OW 2170   1.446   2.313   0.521  0.3379 -0.3383  0.2271
  715SOL    HW1 2171   1.446   2.259   0.600 -1.0939  0.1175  0.5561
  715SOL    HW2 2172   1.354   2.331   0.505  0.7436  1.1368 -0.4817
  716SOL     OW 2173   1.871   3.328   0.259 -0.1067  0.2810  0.2834
  716SOL    HW1 2174   1.957   3.333   0.218  0.9624 -0.9127  2.2997
  716SOL    HW2 2175   1.878   3.382   0.338 -1.8801  1.8928 -0.6108
  717SOL     OW 2176   1.015   1.856   0.176 -0.4968  0.4481 -0.4616
  717SOL    HW1 2177   0.955   1.876   0.105  1.2899 -0.5043 -2.3113
  717SOL    HW2 2178   1.076   1.930   0.178 -0.7799  0.6586  0.3345
  718SOL     OW 2179   3.477   3.458   0.012  0.0046  0.0640  0.3104
  718SOL    HW1 2180   3.561   3.412   0.017 -0.4863 -0.9887 -1.0807
  718SOL    HW2 2181   3.501   3.551   0.009  1.1049 -0.2218  0.1295
  719SOL     OW 2182   1.283   3.212   0.007  0.0216  0.4679 -0.5890
  719SOL    HW1 2183   1.296   3.241   0.097 -2.5699 -0.8781  0.2908
  719SOL    HW2 2184   1.188   3.220  -0.007  0.1991 -0.6914 -2.6998
  720SOL     OW 2185   0.957   1.442   0.488 -0.5563  0.1426 -0.2363
  720SOL    HW1 2186   1.045   1.405   0.487 -0.6638 -0.1556  0.6451
  720SOL    HW2 2187   0.967   1.526   0.533 -1.0089 -0.6782  1.4450
  721SOL     OW 2188   0.422   1.610   0.715  0.0038 -0.3748 -0.5906
  721SOL    HW1 2189   0.385   1.649   0.636 -1.0428 -0.5479 -0.1829
  721SOL    HW2 2190   0.503   1.661   0.730  0.3904 -0.5705 -1.9500
  722SOL     OW 2191   0.373   1.244   0.027  0.1344  0.3899 -0.6289
  722SOL    HW1 2192   0.432   1.275   0.096 -0.0592  1.1771 -0.8095
  722SOL    HW2 2193   0.376   1.149   0.034  0.6342  0.4480  0.0314
  723SOL     OW 2194   1.561   3.386   1.654 -0.2071 -0.0520  0.0299
  723SOL    HW1 2195   1.648   3.411   1.622 -0.9065  0.6684 -1.3699
  723SOL    HW2 2196   1.578   3.319   1.720  1.5398  1.5681  1.3101
  724SOL     OW 2197   2.192   3.325   1.888 -0.0549 -0.6433 -0.1251
  724SOL    HW1 2198   2.249   3.402   1.879 -1.1109  0.2280  0.5597
  724SOL    HW2 2199   2.160   3.309   1.799  1.5072 -1.3479 -0.5827
  725SOL     OW 2200   2.251   1.241   0.119 -0.3866 -0.0984 -0.0363
  725SOL    HW1 2201   2.269   1.190   0.198  1.2499 -0.1165 -0.4163
  725SOL    HW2 2202   2.189   1.309   0.148 -0.4803 -0.6400  1.0558
  726SOL     OW 2203   0.358   0.117   1.432  0.1520 -0.1900  0.0419
  726SOL    HW1 2204   0.453   0.114   1.431  0.2526  1.7961  0.7911
  726SOL    HW2 2205   0.335   0.127   1.524 -1.0108 -4.8156  0.3754
  727SOL     OW 2206   2.427   0.801   1.837  0.5383  0.3255  0.3868
  727SOL    HW1 2207   2.472   0.779   1.756  1.1637 -0.8989  1.0629
  727SOL    HW2 2208   2.476   0.757   1.906 -1.4751 -0.7785  1.1738
  728SOL     OW 2209   1.425   3.203   1.486  0.5044  0.1706 -0.5433
  728SOL    HW1 2210   1.340   3.203   1.531  0.6309 -0.4570 -0.2882
  728SOL    HW2 2211   1.471   3.278   1.521 -0.1574  0.8344 -1.0853
  729SOL     OW 2212   0.187   1.475   0.815 -0.0364 -0.2269  0.1557
  729SOL    HW1 2213   0.152   1.505   0.731  2.4352 -1.7378 -1.4850
  729SOL    HW2 2214   0.278   1.505   0.815  0.6586 -2.2144  1.2746
  730SOL     OW 2215   1.905   0.364   2.370 -0.3798 -0.1574 -0.1774
  730SOL    HW1 2216   1.817   0.385   2.342 -0.2075 -0.1502 -0.7178
  730SOL    HW2 2217   1.906   0.268   2.377  0.1610 -0.3338 -2.2100
  731SOL     OW 2218   0.410   0.511   0.387  0.2586  0.2180  0.2278
  731SOL    HW1 2219   0.384   0.437   0.333  1.8387  1.8538 -2.9251
  731SOL    HW2 2220   0.343   0.516   0.455 -1.6805 -2.0782 -1.4216
  732SOL     OW 2221   2.916   0.218   0.946  0.1266 -0.1417  0.3095
  732SOL    HW1 2222   2.938   0.135   0.987  1.1506 -0.4952 -0.9215
  732SOL    HW2 2223   2.984   0.232   0.880 -1.1911  0.6228 -0.9484
  733SOL     OW 2224   2.416   1.724   0.915 -0.3535  0.4495 -0.3022
  733SOL    HW1 2225   2.450   1.639   0.889 -0.4241  0.4051 -0.2488
  733SOL    HW2 2226   2.494   1.777   0.930 -0.2938  0.0514  0.8092
  734SOL     OW 2227   1.305   2.949   0.537 -0.4074 -0.7285  0.1682
  734SOL    HW1 2228   1.401   2.943   0.537 -0.3967 -0.6682 -1.2029
  734SOL    HW2 2229   1.276   2.858   0.549 -0.2053 -0.5253  2.5923
  735SOL     OW 2230   0.497   1.353   2.333 -0.2097  0.1204 -0.2752
  735SOL    HW1 2231   0.494   1.327   2.425 -5.0209  0.3512 -0.2272
  735SOL    HW2 2232   0.507   1.270   2.285 -0.4126 -0.2623  0.3382
  736SOL     OW 2233   2.215   1.493   0.503  0.0776  0.2515 -0.4074
  736SOL    HW1 2234   2.194   1.575   0.548  2.9001  1.1536 -0.6513
  736SOL    HW2 2235   2.250   1.437   0.572  0.3236  0.0872 -0.6647
  737SOL     OW 2236   1.939   3.247   1.306  0.9366 -0.0237  0.0277
  737SOL    HW1 2237   1.946   3.341   1.326  0.1048  0.2040 -0.7309
  737SOL    HW2 2238   1.973   3.239   1.216  0.0449 -0.2916 -0.2884
  738SOL     OW 2239   3.258   2.665   1.182  0.1524 -0.4136  0.1901
  738SOL    HW1 2240   3.345   2.624   1.179 -0.3906 -1.5401 -4.3117
  738SOL    HW2 2241   3.199   2.593   1.203  0.2133  0.3704  3.3407
  739SOL     OW 2242   0.859   2.214   1.867  0.3739 -0.0889 -0.0889
  739SOL    HW1 2243   0.779   2.205   1.814  0.2823 -0.7299  0.1589
  739SOL    HW2 2244   0.929   2.184   1.809  0.2110 -1.2975  0.3259
  740SOL     OW 2245   0.654   3.484   1.778 -0.2477  0.4847 -0.3732
  740SOL    HW1 2246   0.640   3.557   1.839 -0.4997  0.4935 -0.4435
  740SOL    HW2 2247   0.748   3.486   1.761 -0.2040  0.5970 -0.1280
  741SOL     OW 2248   2.831   0.486   0.705  0.1745 -0.1022 -0.0976
  741SOL    HW1 2249   2.775   0.489   0.628 -1.0875 -1.7438  0.7267
  741SOL    HW2 2250   2.914   0.449   0.672  0.2537  0.8672 -1.0049
  742SOL     OW 2251   2.210   0.873   1.410  0.0171  0.1854 -0.0867
  742SOL    HW1 2252   2.146   0.807   1.438  0.4721 -0.4409 -0.5109
  742SOL    HW2 2253   2.267   0.884   1.486  0.5524 -0.6637 -0.3556
  743SOL     OW 2254   3.432   3.224   1.153  0.2466 -0.4751  0.1468
  743SOL    HW1 2255   3.465   3.207   1.065 -1.7922 -2.0624 -0.3470
  743SOL    HW2 2256   3.347   3.180   1.156 -0.0156  0.1170  2.6966
  744SOL     OW 2257   1.654   2.478   0.465  0.3925 -0.1827 -0.1678
  744SOL    HW1 2258   1.580   2.418   0.477 -0.2438  0.5978 -0.1376
  744SOL    HW2 2259   1.677   2.505   0.554 -0.9839  1.5897 -0.3068
  745SOL     OW 2260   1.767   2.124   0.119 -0.6847 -0.2007  0.8855
  745SOL    HW1 2261   1.776   2.203   0.066 -2.6016 -0.7126 -0.2469
  745SOL    HW2 2262   1.748   2.055   0.055 -0.7136 -1.2509  2.0228
  746SOL     OW 2263   1.520   3.254   2.257  0.3019  0.2598 -0.4349
  746SOL    HW1 2264   1.579   3.190   2.297  0.2787  0.3148 -0.3108
  746SOL    HW2 2265   1.433   3.220   2.274  0.3026  0.0962 -0.7597
  747SOL     OW 2266   3.330   2.994   0.198  0.2038  0.4721  0.3306
  747SOL    HW1 2267   3.378   3.074   0.178 -1.7171  1.4180 -0.6397
  747SOL    HW2 2268   3.238   3.019   0.193 -0.4097 -1.4708  1.4190
  748SOL     OW 2269   3.254   2.437   0.499  0.2068 -0.3985 -0.2685
  748SOL    HW1 2270   3.326   2.448   0.437  4.7229 -0.5442  4.5619
  748SOL    HW2 2271   3.245   2.522   0.542  0.3921 -1.5009  2.0407
  749SOL     OW 2272   1.196   2.528   0.718  0.6208  0.2083  0.5625
  749SOL    HW1 2273   1.277   2.493   0.753 -0.0145 -1.1845  0.6621
  749SOL    HW2 2274   1.128   2.467   0.747 -0.5472  1.6712  0.9861
  750SOL     OW 2275   0.337   1.404   1.251  0.5117 -0.1044  0.2824
  750SOL    HW1 2276   0.346   1.494   1.283 -0.7203 -0.9687  3.2182
  750SOL    HW2 2277   0.243   1.392   1.238  0.6744 -0.9560 -0.1535
  751SOL     OW 2278   1.888   1.199   0.571 -0.0382 -0.2763 -0.0769
  751SOL    HW1 2279   1.797   1.177   0.553  0.3143 -3.6499  1.7636
  751SOL    HW2 2280   1.884   1.262   0.643 -0.9458  2.2062 -2.2069
  752SOL     OW 2281   3.283   1.224   2.340  0.1770  0.2588 -0.3482
  752SOL    HW1 2282   3.237   1.154   2.386  2.8114 -2.2431 -1.3601
  752SOL    HW2 2283   3.314   1.282   2.409  0.0830 -0.9167  0.6913
  753SOL     OW 2284   3.310   1.299   0.382 -0.0853 -0.0250  0.0436
  753SOL    HW1 2285   3.226   1.255   0.366 -0.1264 -0.0599  0.3510
  753SOL    HW2 2286   3.302   1.334   0.471 -0.7385  2.1526 -0.8304
  754SOL     OW 2287   2.374   1.817   1.543 -0.0594 -0.0913 -0.3009
  754SOL    HW1 2288   2.464   1.824   1.575 -0.3237 -1.4027  0.7728
  754SOL    HW2 2289   2.358   1.900   1.498  1.4709  0.4036  0.0339
  755SOL     OW 2290   1.829   3.397   1.569  0.2696  0.3213 -0.0761
  755SOL    HW1 2291   1.811   3.308   1.539 -0.5962  0.0241  1.2574
  755SOL    HW2 2292   1.863   3.442   1.492  0.3325 -1.0523 -0.8713
  756SOL     OW 2293   1.543   2.439   0.058 -0.2367 -0.0862  0.0527
  756SOL    HW1 2294   1.542   2.507   0.126  0.4034  0.3736 -0.3929
  756SOL    HW2 2295   1.535   2.357   0.107  0.5806  0.2190  0.7282
  757SOL     OW 2296   2.653   2.484   0.984  0.1596  0.0439  0.0001
  757SOL    HW1 2297   2.582   2.451   1.039 -0.3019 -1.1390 -1.2823
  757SOL    HW2 2298   2.646   2.580   0.990  1.2114 -0.0186  3.3778
  758SOL     OW 2299   2.261   1.081   0.815 -0.4610  0.1580  0.1765
  758SOL    HW1 2300   2.262   1.080   0.910  4.2215  0.1286  0.2366
  758SOL    HW2 2301   2.267   1.174   0.792 -1.5477  0.1636 -0.1230
  759SOL     OW 2302   1.994   3.308   1.039 -0.4680 -0.0279  0.1213
  759SOL    HW1 2303   1.912   3.356   1.037  0.4519  1.5645  0.2410
  759SOL    HW2 2304   2.054   3.360   0.986  0.6460 -0.8413  0.5624
  760SOL     OW 2305   2.216   1.592   2.158  0.0542  0.1105 -0.0550
  760SOL    HW1 2306   2.264   1.584   2.076 -0.7316 -0.0114 -0.5062
  760SOL    HW2 2307   2.208   1.687   2.172 -0.0263  0.1319 -0.2460
  761SOL     OW 2308   0.827   3.034   0.545  0.1521  0.3152 -0.8426
  761SOL    HW1 2309   0.763   2.969   0.514 -1.6629  1.3942  0.5081
  761SOL    HW2 2310   0.774   3.100   0.590  1.9169  2.9571 -2.5013
  762SOL     OW 2311   3.186   2.689   0.599 -0.1053 -0.6841 -0.0555
  762SOL    HW1 2312   3.172   2.776   0.563  0.0629 -0.9635 -0.8173
  762SOL    HW2 2313   3.105   2.669   0.646  0.4341  0.4800  1.4174
  763SOL     OW 2314   1.600   3.080   2.445  0.3057 -0.1288 -0.4209
  763SOL    HW1 2315   1.649   3.025   2.506  0.4431 -0.8199 -1.1325
  763SOL    HW2 2316   1.509   3.050   2.454 -0.0404  1.3426  1.1000
  764SOL     OW 2317   2.402   2.536   2.243  0.1467 -0.1463 -0.3401
  764SOL    HW1 2318   2.485   2.581   2.234 -0.3143  0.7181 -0.3198
  764SOL    HW2 2319   2.424   2.452   2.284  0.9169  0.3802  0.3482
  765SOL     OW 2320   3.477   0.419   2.229 -0.0202 -0.0999  0.0999
  765SOL    HW1 2321   3.397   0.395   2.276 -0.6878  2.4571  0.3910
  765SOL    HW2 2322   3.520   0.482   2.287  0.1016  1.6411 -1.8413
  766SOL     OW 2323   2.637   2.697   2.157 -0.3488 -0.1596 -0.0137
  766SOL    HW1 2324   2.683   2.618   2.128 -1.7178 -0.7797 -0.5203
  766SOL    HW2 2325   2.650   2.759   2.085 -0.8501 -0.5552 -0.4499
  767SOL     OW 2326   1.928   3.314   2.271 -0.1839 -0.2706  0.2657
  767SOL    HW1 2327   1.927   3.222   2.299  2.6337  0.0680  1.7361
  767SOL    HW2 2328   1.951   3.310   2.178 -0.6358 -1.0864  0.1856
  768SOL     OW 2329   2.278   3.291   0.853  0.2522 -0.1749  0.2671
  768SOL    HW1 2330   2.365   3.322   0.829  0.3149 -0.6616 -0.1216
  768SOL    HW2 2331   2.218   3.351   0.808  0.3851  0.4879  0.9627
  769SOL     OW 2332   3.423   2.123   0.724 -0.6630 -0.5048 -0.9184
  769SOL    HW1 2333   3.355   2.059   0.745 -0.5218 -0.3794 -0.0380
  769SOL    HW2 2334   3.468   2.087   0.648 -0.8101 -1.2741 -0.6441
  770SOL     OW 2335   2.596   2.357   0.081 -0.2984 -0.3055  0.0623
  770SOL    HW1 2336   2.672   2.299   0.070  0.0409  0.3907 -1.3992
  770SOL    HW2 2337   2.634   2.445   0.089 -0.8755 -0.1380  1.1167
  771SOL     OW 2338   3.167   1.947   2.335 -0.2114 -0.2559 -0.0739
  771SOL    HW1 2339   3.236   2.009   2.359  0.5348 -0.5413 -1.4542
  771SOL    HW2 2340   3.205   1.895   2.265 -2.2579  0.3488 -1.6697
  772SOL     OW 2341   0.534   2.433   1.874 -0.5222 -0.2826 -0.1169
  772SOL    HW1 2342   0.556   2.354   1.923 -0.4724 -0.1551  0.0662
  772SOL    HW2 2343   0.439   2.427   1.860 -1.4921  2.1432  4.3941
  773SOL     OW 2344   1.816   2.543   1.756  0.1532 -0.6460 -0.4373
  773SOL    HW1 2345   1.888   2.605   1.746 -0.4851  0.8202  3.0842
  773SOL    HW2 2346   1.738   2.598   1.765 -0.5506 -1.9105  1.7809
  774SOL     OW 2347   2.410   3.040   0.751 -0.0034  0.3964 -0.0544
  774SOL    HW1 2348   2.391   3.126   0.788 -2.6207 -2.2157  5.1557
  774SOL    HW2 2349   2.476   3.003   0.809  0.0226 -1.7341 -1.3806
  775SOL     OW 2350   0.777   3.319   0.002  0.1651  0.2527  0.0714
  775SOL    HW1 2351   0.825   3.274  -0.067  0.7552  0.9935  0.0057
  775SOL    HW2 2352   0.725   3.250   0.043 -0.4832 -0.1147 -1.3601
  776SOL     OW 2353   3.275   1.144   0.895  0.7590  0.3996 -0.2181
  776SOL    HW1 2354   3.338   1.198   0.943  0.4851 -0.2903  0.9539
  776SOL    HW2 2355   3.191   1.160   0.938  0.9356 -2.1227  1.1986
  777SOL     OW 2356   0.189   3.319   0.080  0.3079  0.5629  0.0907
  777SOL    HW1 2357   0.268   3.296   0.030 -0.5494  0.0605 -1.0530
  777SOL    HW2 2358   0.197   3.270   0.161  1.3184  0.7311  0.0982
  778SOL     OW 2359   3.329   1.726   0.616  0.2906 -0.4406  0.2963
  778SOL    HW1 2360   3.396   1.791   0.595  0.5943 -0.0134  2.4244
  778SOL    HW2 2361   3.249   1.777   0.624  0.2478 -0.5371  0.4840
  779SOL     OW 2362   2.591   2.940   0.932  0.3449 -0.3507  0.4249
  779SOL    HW1 2363   2.643   2.985   0.998 -1.7606  1.7563  0.7059
  779SOL    HW2 2364   2.575   2.853   0.969  2.6283 -0.6128  0.8417
  780SOL     OW 2365   2.288   1.585   1.701 -0.1158 -0.0796 -0.1726
  780SOL    HW1 2366   2.310   1.675   1.679  2.9057 -0.3122  1.5563
  780SOL    HW2 2367   2.308   1.534   1.623  0.8396  0.4006 -0.2408
  781SOL     OW 2368   3.415   1.548   0.229  0.5183  0.7480 -0.1192
  781SOL    HW1 2369   3.392   1.458   0.250 -0.5005  1.0624  0.1382
  781SOL    HW2 2370   3.485   1.540   0.164  1.0675 -0.2214  0.5730
  782SOL     OW 2371   3.221   2.271   1.744  0.2643  0.3813  0.3249
  782SOL    HW1 2372   3.190   2.349   1.790 -0.8476  0.6473 -0.8308
  782SOL    HW2 2373   3.144   2.240   1.695  1.3605  0.0553 -1.2402
  783SOL     OW 2374   0.026   2.957   2.432  0.5466 -0.4157 -0.4398
  783SOL    HW1 2375  -0.005   2.991   2.348  0.5591  0.8268  0.0561
  783SOL    HW2 2376   0.023   2.862   2.421  1.1541 -0.2641 -2.0590
  784SOL     OW 2377   1.335   3.503   1.234 -0.1217 -0.2314  0.0565
  784SOL    HW1 2378   1.393   3.577   1.219  0.5714 -0.4893  1.3703
  784SOL    HW2 2379   1.367   3.435   1.174  0.0873  0.0841 -0.1879
  785SOL     OW 2380   1.938   1.763   0.767  0.4663 -0.2595 -0.2682
  785SOL    HW1 2381   1.982   1.721   0.841  1.7068 -0.2397 -0.9789
  785SOL    HW2 2382   1.895   1.840   0.804 -0.7840 -1.4508  0.8200
  786SOL     OW 2383   0.932   2.491   0.220 -0.0622 -0.1802  0.2652
  786SOL    HW1 2384   0.917   2.544   0.298 -0.5788  0.5158 -0.2984
  786SOL    HW2 2385   0.982   2.549   0.162  1.7137 -1.2380  0.7038
  787SOL     OW 2386   3.206   1.580   1.778 -0.3838  0.0232 -0.0064
  787SOL    HW1 2387   3.195   1.569   1.684  0.7276  0.6260 -0.2203
  787SOL    HW2 2388   3.141   1.646   1.803 -1.9001 -1.4227 -0.0211
  788SOL     OW 2389   2.744   1.534   0.378 -0.1969 -0.8318 -0.1237
  788SOL    HW1 2390   2.820   1.477   0.390  1.3599  1.1654 -0.2572
  788SOL    HW2 2391   2.762   1.582   0.297 -0.9372  0.6309  0.5469
  789SOL     OW 2392   1.972   1.463   1.443 -0.0323  0.3995  0.5267
  789SOL    HW1 2393   1.980   1.489   1.535  2.4420  1.2060  0.1378
  789SOL    HW2 2394   2.045   1.403   1.429 -0.4213  0.2400 -0.8826
  790SOL     OW 2395   2.398   2.885   2.122 -0.6565  0.0172  0.0486
  790SOL    HW1 2396   2.478   2.913   2.078 -1.1345 -0.1501 -0.9451
  790SOL    HW2 2397   2.413   2.904   2.215  0.2449  0.6578 -0.2250
  791SOL     OW 2398   1.047   1.864   0.711 -0.1795  0.1860  0.0383
  791SOL    HW1 2399   1.073   1.955   0.727  1.0519 -0.2341  0.5070
  791SOL    HW2 2400   0.963   1.871   0.666  0.7184  1.6118 -1.4984
  792SOL     OW 2401   2.644   0.488   0.513  0.3708  0.4361 -0.0160
  792SOL    HW1 2402   2.594   0.568   0.498 -1.4588 -0.8161 -0.7670
  792SOL    HW2 2403   2.594   0.419   0.469  2.7560 -0.8772 -0.7902
  793SOL     OW 2404   2.666   3.445   1.424 -0.7155  0.4914  0.0246
  793SOL    HW1 2405   2.585   3.396   1.440 -0.6991  0.7523  0.8827
  793SOL    HW2 2406   2.668   3.511   1.493  1.2953 -0.8537  1.2896
  794SOL     OW 2407   0.327   3.422   2.113 -0.4925 -0.0040 -0.3500
  794SOL    HW1 2408   0.376   3.474   2.050  0.1687  0.3076  0.4097
  794SOL    HW2 2409   0.236   3.450   2.102 -0.1650  1.2396 -0.0305
  795SOL     OW 2410   3.218   2.229   2.061 -0.3282 -0.1979 -0.4528
  795SOL    HW1 2411   3.307   2.204   2.036  0.2832  2.2121 -0.8454
  795SOL    HW2 2412   3.229   2.310   2.111 -2.2399 -0.3075  0.1782
  796SOL     OW 2413   0.521   0.312   1.689 -0.2349  0.7690 -0.2690
  796SOL    HW1 2414   0.521   0.343   1.599  0.0090  0.3134 -0.4273
  796SOL    HW2 2415   0.605   0.269   1.700 -0.7739 -0.3067 -0.2183
  797SOL     OW 2416   1.206   2.029   0.378  0.3455  0.4226  0.0586
  797SOL    HW1 2417   1.246   2.055   0.295  1.8902  0.0950  0.6876
  797SOL    HW2 2418   1.162   2.108   0.410  0.6126  0.8242 -0.5692
  798SOL     OW 2419   1.406   1.712   1.914 -0.1369  0.0969 -0.0930
  798SOL    HW1 2420   1.411   1.616   1.918 -0.5304  0.0284 -1.2503
  798SOL    HW2 2421   1.458   1.735   1.838 -1.6289  0.6730 -0.9507
  799SOL     OW 2422   0.733   0.254   2.281  0.4626  0.7536  0.7821
  799SOL    HW1 2423   0.690   0.205   2.351 -0.5671  1.5605  0.7287
  799SOL    HW2 2424   0.661   0.296   2.234  1.0808 -0.4870 -1.3013
  800SOL     OW 2425   2.340   1.710   1.233  0.1569 -0.2043 -0.1413
  800SOL    HW1 2426   2.255   1.668   1.245  0.2085 -0.6185 -1.2245
  800SOL    HW2 2427   2.382   1.661   1.163  0.6211  1.0251 -0.7373
  801SOL     OW 2428   2.458   1.268   1.752 -0.6675 -0.2225  0.2268
  801SOL    HW1 2429   2.386   1.269   1.814 -2.1650  0.3170 -1.4807
  801SOL    HW2 2430   2.446   1.187   1.702  0.8950 -0.9844  1.0419
  802SOL     OW 2431   0.417   2.100   2.378 -0.3975 -0.1073 -0.2348
  802SOL    HW1 2432   0.494   2.150   2.405  0.3530 -1.9487  1.1149
  802SOL    HW2 2433   0.344   2.160   2.395  0.6122  1.1326 -0.1812
  803SOL     OW 2434   3.236   1.500   1.181 -0.6724  0.0020  0.2549
  803SOL    HW1 2435   3.237   1.546   1.097 -2.7178 -1.1954 -0.4634
  803SOL    HW2 2436   3.191   1.560   1.241 -1.4599 -0.1828 -0.1470
  804SOL     OW 2437   2.602   1.791   0.453  0.4581  0.1517  0.5004
  804SOL    HW1 2438   2.671   1.852   0.427  1.0465 -0.3277  0.9158
  804SOL    HW2 2439   2.633   1.706   0.424 -1.5876  0.3691 -2.4679
  805SOL     OW 2440   0.079   3.145   1.906 -0.0836 -0.3697  0.2125
  805SOL    HW1 2441   0.026   3.066   1.918  0.6113 -0.8782 -0.0257
  805SOL    HW2 2442   0.119   3.160   1.992  0.6662 -0.9247 -0.0363
  806SOL     OW 2443   2.538   2.375   1.284  0.1030 -0.2413  0.9846
  806SOL    HW1 2444   2.461   2.332   1.246  0.1491 -0.7564  1.4513
  806SOL    HW2 2445   2.512   2.394   1.374  0.3533  0.0156  1.0022
  807SOL     OW 2446   2.846   0.736   1.648  0.0273 -0.0123  0.0997
  807SOL    HW1 2447   2.865   0.827   1.671  0.1899  0.2758 -1.1375
  807SOL    HW2 2448   2.929   0.702   1.616  0.2414 -0.9367  1.6312
  808SOL     OW 2449   2.439   3.477   2.425 -0.4249 -0.1473  0.0565
  808SOL    HW1 2450   2.408   3.405   2.480  0.2709 -1.0949 -0.7678
  808SOL    HW2 2451   2.371   3.488   2.359  0.5042 -1.5439 -1.1441
  809SOL     OW 2452   3.314   0.894   2.343  0.4087  0.2882 -0.2880
  809SOL    HW1 2453   3.257   0.959   2.384  2.4262  1.4886  0.6432
  809SOL    HW2 2454   3.334   0.831   2.412  0.2601 -0.1141 -0.6039
  810SOL     OW 2455   0.376   2.393   0.566 -0.3672  0.1718  0.7614
  810SOL    HW1 2456   0.295   2.443   0.552 -1.4232 -2.0736 -1.3864
  810SOL    HW2 2457   0.369   2.362   0.657 -0.6625  2.1600  1.4433
  811SOL     OW 2458   2.202   3.091   0.595 -0.4955  0.3280  0.7289
  811SOL    HW1 2459   2.271   3.049   0.646 -0.9687 -0.1965  0.9427
  811SOL    HW2 2460   2.248   3.131   0.521  0.0665  0.1915  1.0027
  812SOL     OW 2461   3.195   3.091   1.109 -0.4066 -0.0116 -0.4522
  812SOL    HW1 2462   3.238   3.011   1.078 -1.3305 -1.0100  0.8254
  812SOL    HW2 2463   3.189   3.146   1.031 -0.4084 -1.4669 -1.5079
  813SOL     OW 2464   1.564   2.875   0.511  0.5914 -0.3355 -0.3089
  813SOL    HW1 2465   1.646   2.913   0.541  1.3303 -1.0895 -1.3404
  813SOL    HW2 2466   1.571   2.874   0.416 -0.7821 -0.0327 -0.4249
  814SOL     OW 2467   1.349   1.797   0.773 -0.3739 -0.0163  0.6510
  814SOL    HW1 2468   1.379   1.817   0.685 -0.3437 -1.1268  0.4064
  814SOL    HW2 2469   1.253   1.796   0.766 -0.3512 -1.3676  0.3348
  815SOL     OW 2470   3.432   2.111   1.755  0.4054  0.2240 -0.0482
  815SOL    HW1 2471   3.464   2.097   1.844  0.4137 -1.7076 -0.3446
  815SOL    HW2 2472   3.352   2.163   1.766  0.1713 -0.3653  1.1243
  816SOL     OW 2473   2.361   2.075   1.495  0.1177 -0.0773 -0.3935
  816SOL    HW1 2474   2.306   2.089   1.418 -1.1644  1.0368  0.6996
  816SOL    HW2 2475   2.383   2.164   1.524  0.8159 -0.4992  0.3683
  817SOL     OW 2476   0.221   0.509   1.282 -0.0682  0.3159 -0.4468
  817SOL    HW1 2477   0.141   0.560   1.276 -1.4524 -1.5441  1.4306
  817SOL    HW2 2478   0.284   0.556   1.227 -1.9088  2.7701 -0.5305
  818SOL     OW 2479   2.172   3.452   2.271 -0.1253 -0.1613  0.1413
  818SOL    HW1 2480   2.112   3.381   2.293 -0.6938  0.2781  0.0123
  818SOL    HW2 2481   2.160   3.466   2.177  0.8876 -0.7220 -0.0904
  819SOL     OW 2482   3.398   2.087   1.047 -0.1749 -0.2027  0.0758
  819SOL    HW1 2483   3.322   2.062   1.099 -0.7265  1.6263  0.1791
  819SOL    HW2 2484   3.367   2.160   0.993  1.2898  0.0508 -0.4404
  820SOL     OW 2485   1.241   0.014   0.626  0.0093 -0.2274 -0.1200
  820SOL    HW1 2486   1.170   0.019   0.690  0.0090 -1.3949 -0.0313
  820SOL    HW2 2487   1.321   0.015   0.679  0.0053 -1.3771 -0.0881
  821SOL     OW 2488   1.712   2.439   1.257 -0.2184  0.1738  0.1378
  821SOL    HW1 2489   1.644   2.396   1.309  0.1285 -1.5988 -0.8356
  821SOL    HW2 2490   1.664   2.485   1.188 -0.5995  1.4916  1.2624
  822SOL     OW 2491   2.750   0.914   1.996  0.8357  0.0143 -0.3475
  822SOL    HW1 2492   2.673   0.873   2.034  0.3856  0.7546 -0.4692
  822SOL    HW2 2493   2.759   0.997   2.041  1.8483 -0.2740  0.0091
  823SOL     OW 2494   1.978   1.431   2.137 -0.4523  0.2497 -0.3136
  823SOL    HW1 2495   2.058   1.465   2.176 -0.7659  2.1242 -1.2533
  823SOL    HW2 2496   1.976   1.468   2.049 -2.1823 -0.0135 -0.4153
  824SOL     OW 2497   0.371   2.887   2.387 -0.6677 -0.2481 -0.6184
  824SOL    HW1 2498   0.333   2.968   2.355 -2.1778 -0.9432 -0.5999
  824SOL    HW2 2499   0.422   2.913   2.463 -1.1378  0.6812 -0.6190
  825SOL     OW 2500   1.161   3.344   0.445 -0.5136 -0.1393 -0.2320
  825SOL    HW1 2501   1.066   3.328   0.449 -0.5040 -0.2168 -0.3104
  825SOL    HW2 2502   1.178   3.403   0.519 -0.6030 -0.2267 -0.1410
  826SOL     OW 2503   3.242   2.499   0.910 -0.2811 -0.3238 -0.0628
  826SOL    HW1 2504   3.167   2.556   0.931 -0.5003 -1.0379  1.1129
  826SOL    HW2 2505   3.210   2.442   0.841 -0.6727 -0.2860  0.0835
  827SOL     OW 2506   3.446   2.580   0.739  0.6064 -0.1298  0.4946
  827SOL    HW1 2507   3.404   2.536   0.814  1.7786  0.7378  1.6769
  827SOL    HW2 2508   3.373   2.602   0.681 -0.4425  0.1372  1.8830
  828SOL     OW 2509   3.254   1.324   1.404  0.3986  0.1001 -0.0436
  828SOL    HW1 2510   3.279   1.345   1.314 -0.2051  0.5580 -0.1101
  828SOL    HW2 2511   3.291   1.396   1.456  0.8170 -0.2079  0.0801
  829SOL     OW 2512   1.154   0.280   0.271 -0.0192 -0.2416 -0.1913
  829SOL    HW1 2513   1.145   0.370   0.301  1.8042 -0.1718  0.2408
  829SOL    HW2 2514   1.091   0.230   0.323 -0.3397  0.6414  0.2638
  830SOL     OW 2515   0.720   0.705   2.116 -0.7136  0.6293 -0.4466
  830SOL    HW1 2516   0.693   0.672   2.201 -0.6210  3.1035  0.5978
  830SOL    HW2 2517   0.801   0.754   2.134  0.3024 -0.3326 -2.2618
  831SOL     OW 2518   2.457   0.353   1.889  0.3977 -0.2226 -0.0741
  831SOL    HW1 2519   2.409   0.270   1.894  0.6400 -0.4159 -0.9332
  831SOL    HW2 2520   2.388   0.420   1.884  0.1952 -0.3027  1.6147
  832SOL     OW 2521   1.233   1.290   0.777 -0.0657  0.8174 -0.1395
  832SOL    HW1 2522   1.260   1.291   0.686 -0.5613  2.6259 -0.2874
  832SOL    HW2 2523   1.214   1.198   0.796  0.7313  0.3361 -1.6392
  833SOL     OW 2524   1.342   2.904   0.881 -0.1686  0.2644  0.0204
  833SOL    HW1 2525   1.268   2.843   0.875 -0.4677  0.4470  1.5554
  833SOL    HW2 2526   1.409   2.867   0.825 -1.8740  0.7552 -2.4142
  834SOL     OW 2527   2.830   3.108   1.505  0.8695  0.9442  0.3638
  834SOL    HW1 2528   2.897   3.116   1.437  0.2104  0.4386 -0.3552
  834SOL    HW2 2529   2.827   3.194   1.546 -0.2966  1.9533 -1.7271
  835SOL     OW 2530   1.791   2.724   0.741 -0.3317 -0.1517  0.0472
  835SOL    HW1 2531   1.860   2.663   0.768 -1.4704 -1.7398 -0.5464
  835SOL    HW2 2532   1.830   2.811   0.752  1.9439 -1.0221 -0.7931
  836SOL     OW 2533   2.469   2.315   2.398 -0.0262 -0.1315 -0.8266
  836SOL    HW1 2534   2.483   2.233   2.446 -0.3235  0.4663  0.3249
  836SOL    HW2 2535   2.414   2.367   2.457 -0.1814  0.7297 -1.7243
  837SOL     OW 2536   0.240   2.400   2.074  0.1214  0.6169  0.2789
  837SOL    HW1 2537   0.310   2.336   2.078  0.0145  0.6120  2.2591
  837SOL    HW2 2538   0.278   2.479   2.113 -0.9224  0.6580  1.2162
  838SOL     OW 2539   1.624   0.342   2.333 -0.7311  0.8938 -0.5254
  838SOL    HW1 2540   1.591   0.400   2.402 -1.4831  0.1521 -0.2622
  838SOL    HW2 2541   1.549   0.328   2.276 -0.2175  1.1667 -1.2724
  839SOL     OW 2542   3.459   0.815   1.861 -0.4807 -0.6086 -0.1022
  839SOL    HW1 2543   3.401   0.844   1.791  0.6501 -0.2569 -0.9105
  839SOL    HW2 2544   3.520   0.888   1.874  0.1114 -1.1778  0.3541
  840SOL     OW 2545   0.662   2.264   2.425  0.1667  0.2077 -0.4283
  840SOL    HW1 2546   0.716   2.198   2.381  1.1548 -0.5318  1.8082
  840SOL    HW2 2547   0.713   2.345   2.418  0.8449 -0.1471  0.2693
  841SOL     OW 2548   1.083   0.128   1.738 -0.1889 -0.3548  0.7363
  841SOL    HW1 2549   1.173   0.138   1.767 -0.5252 -1.1693  2.0930
  841SOL    HW2 2550   1.038   0.207   1.768 -0.0181 -0.1438  0.4313
  842SOL     OW 2551   1.076   1.034   0.438 -0.5235  0.2242 -0.0071
  842SOL    HW1 2552   1.135   1.109   0.452 -1.4366  1.2874 -1.7623
  842SOL    HW2 2553   1.133   0.958   0.450  0.4221  1.1732  1.8199
  843SOL     OW 2554   1.660   1.379   0.866  0.1219  0.5021  0.5070
  843SOL    HW1 2555   1.627   1.295   0.834  1.7258 -0.2800  0.9089
  843SOL    HW2 2556   1.611   1.395   0.946  1.3650 -1.1239  1.6207
  844SOL     OW 2557   0.287   1.870   1.184 -1.5241 -0.3138  0.0959
  844SOL    HW1 2558   0.307   1.960   1.209 -1.1723  0.3204 -2.4219
  844SOL    HW2 2559   0.201   1.853   1.225 -0.1488  0.0183  3.2700
  845SOL     OW 2560   0.881   2.794   0.960  0.2293 -0.3138  0.3886
  845SOL    HW1 2561   0.967   2.782   0.920  0.4443 -0.5661  0.9170
  845SOL    HW2 2562   0.819   2.788   0.887  0.5480 -1.6704  0.2097
  846SOL     OW 2563   0.881   0.629   1.624  0.2582 -0.1112 -0.1225
  846SOL    HW1 2564   0.901   0.695   1.690  0.1021 -0.5854  0.3961
  846SOL    HW2 2565   0.920   0.549   1.657  2.0628  0.0965 -1.6328
  847SOL     OW 2566   3.238   2.042   1.266 -0.0503  0.3305 -0.6135
  847SOL    HW1 2567   3.237   2.137   1.266  0.6806  0.3475  0.0862
  847SOL    HW2 2568   3.146   2.017   1.257 -0.5851  1.1261  2.1014
  848SOL     OW 2569   1.336   3.325   0.232 -0.1750  0.3095 -0.4506
  848SOL    HW1 2570   1.294   3.336   0.317  0.1118  1.1162 -0.4151
  848SOL    HW2 2571   1.372   3.411   0.211  1.1489 -0.2811 -0.6482
  849SOL     OW 2572   1.531   2.631   1.112  0.5323 -0.0997  0.2536
  849SOL    HW1 2573   1.557   2.705   1.166  0.1161 -0.8707  1.5256
  849SOL    HW2 2574   1.436   2.627   1.121  0.0377  1.6978 -3.0562
  850SOL     OW 2575   2.647   2.171   2.081 -0.0608 -0.1237 -0.3326
  850SOL    HW1 2576   2.650   2.232   2.155  0.0129  0.2345 -0.6325
  850SOL    HW2 2577   2.733   2.176   2.041  0.0130 -0.5759 -0.2390
  851SOL     OW 2578   0.559   2.978   1.852  0.1847 -0.0031  0.0390
  851SOL    HW1 2579   0.576   2.926   1.773  0.7132 -1.4053  1.0544
  851SOL    HW2 2580   0.517   2.916   1.912 -1.4092  1.3891  0.4026
  852SOL     OW 2581   2.929   1.924   1.006 -0.0547 -0.1569  0.1322
  852SOL    HW1 2582   2.909   1.942   0.914  1.4558 -2.5477 -0.7077
  852SOL    HW2 2583   2.902   2.003   1.052  0.4934  1.6556 -2.5568
  853SOL     OW 2584   1.489   2.358   1.374  1.1837 -0.4993 -0.3244
  853SOL    HW1 2585   1.411   2.318   1.412  0.7328 -0.3031 -1.0337
  853SOL    HW2 2586   1.546   2.374   1.449  1.0650 -1.7833  0.0521
  854SOL     OW 2587   0.361   3.088   1.656 -0.6143  0.3425 -0.4037
  854SOL    HW1 2588   0.408   3.022   1.708 -1.1373 -0.2765 -0.7042
  854SOL    HW2 2589   0.430   3.142   1.617 -0.1664 -0.2955 -0.4980
  855SOL     OW 2590   1.383   2.604   1.410 -0.2044 -0.4554  0.3633
  855SOL    HW1 2591   1.467   2.649   1.415 -0.1171 -0.6566  0.7697
  855SOL    HW2 2592   1.404   2.519   1.371  0.1090 -1.2799  2.2738
  856SOL     OW 2593   2.783   0.021   0.135 -0.3777 -0.3555 -0.2073
  856SOL    HW1 2594   2.764  -0.002   0.226  0.7311 -2.0305 -0.3743
  856SOL    HW2 2595   2.775   0.116   0.131 -1.9976 -0.4173  1.2701
  857SOL     OW 2596   1.639   0.660   1.057 -0.0466  0.4365  0.1799
  857SOL    HW1 2597   1.731   0.636   1.068  0.1815  1.3717  0.3312
  857SOL    HW2 2598   1.632   0.684   0.965 -0.2020  0.1230  0.1085
  858SOL     OW 2599   0.711   2.338   0.551  0.2984 -0.0148 -0.2521
  858SOL    HW1 2600   0.755   2.262   0.513 -1.4385 -0.1315 -2.1253
  858SOL    HW2 2601   0.732   2.410   0.492 -0.3048  0.3657 -0.0068
  859SOL     OW 2602   2.795   1.837   1.455 -0.0661  0.0124 -0.2258
  859SOL    HW1 2603   2.753   1.884   1.382 -0.7871 -0.7259 -0.2905
  859SOL    HW2 2604   2.796   1.901   1.527  0.0255  0.5156 -0.6736
  860SOL     OW 2605   2.367   0.773   0.233 -0.0740  0.3846 -0.0723
  860SOL    HW1 2606   2.275   0.767   0.257 -0.1865  1.2792 -0.2850
  860SOL    HW2 2607   2.414   0.760   0.316 -0.3285 -1.8006 -0.2336
  861SOL     OW 2608   3.074   0.447   1.827 -0.2680 -0.6121 -0.2814
  861SOL    HW1 2609   3.069   0.355   1.852  0.8775 -1.0449 -1.5714
  861SOL    HW2 2610   3.162   0.474   1.853 -1.6637  1.0350  3.0032
  862SOL     OW 2611   1.367   2.937   2.099 -0.1106  0.0449 -0.2943
  862SOL    HW1 2612   1.373   2.848   2.132 -1.4496 -0.0060 -0.1404
  862SOL    HW2 2613   1.359   2.927   2.004 -0.7509 -0.0216 -0.2333
  863SOL     OW 2614   2.438   2.591   0.284 -0.3852  0.1755 -0.1702
  863SOL    HW1 2615   2.358   2.544   0.261  0.2089  0.3664 -2.8005
  863SOL    HW2 2616   2.409   2.680   0.303 -1.0420 -0.2681  0.9189
  864SOL     OW 2617   0.275   0.491   2.052 -0.1031  0.1431  0.6686
  864SOL    HW1 2618   0.230   0.576   2.052  0.9331  0.7136  1.8418
  864SOL    HW2 2619   0.330   0.493   1.973 -1.2332 -0.0759 -0.1318
  865SOL     OW 2620   2.522   0.166   0.384  0.1286  0.2037 -0.4473
  865SOL    HW1 2621   2.451   0.113   0.349 -0.2433  1.0832 -1.0433
  865SOL    HW2 2622   2.595   0.105   0.394 -0.2927 -0.4196 -1.1250
  866SOL     OW 2623   1.665   3.499   1.935 -0.0907  0.1649  0.3482
  866SOL    HW1 2624   1.627   3.578   1.974 -0.8305  0.6036 -1.2359
  866SOL    HW2 2625   1.721   3.532   1.865  1.1127 -0.6253  0.9234
  867SOL     OW 2626   0.290   3.498   0.891 -0.1385  0.1412  0.0223
  867SOL    HW1 2627   0.202   3.535   0.899 -1.0792 -1.4720 -2.4946
  867SOL    HW2 2628   0.345   3.572   0.866 -0.5538  1.3407  2.4394
  868SOL     OW 2629   1.163   2.335   0.488  0.2763 -0.1842  0.0727
  868SOL    HW1 2630   1.078   2.315   0.450 -0.3915  0.2257  1.3456
  868SOL    HW2 2631   1.158   2.428   0.511  1.1061 -0.1291  0.0495
  869SOL     OW 2632   3.351   0.310   0.224  0.0497 -0.5105  0.1652
  869SOL    HW1 2633   3.409   0.280   0.154 -1.6828  0.4344 -1.7318
  869SOL    HW2 2634   3.266   0.271   0.203 -1.3892  2.7342 -0.3829
  870SOL     OW 2635   1.038   1.196   0.178 -0.4715 -0.1826 -0.0739
  870SOL    HW1 2636   1.071   1.197   0.268  1.1996  1.6293 -0.6777
  870SOL    HW2 2637   1.045   1.104   0.152  1.2461 -0.3518  0.8769
  871SOL     OW 2638   3.361   3.286   0.226  0.1558 -0.2080  0.1543
  871SOL    HW1 2639   3.384   3.355   0.164 -0.1229  1.8630  2.2777
  871SOL    HW2 2640   3.271   3.262   0.202  0.6178 -0.5803 -1.2495
  872SOL     OW 2641   0.224   3.265   1.025 -0.2696  0.0565  0.1942
  872SOL    HW1 2642   0.158   3.242   0.959 -0.0900  1.4101 -0.4598
  872SOL    HW2 2643   0.260   3.348   0.995  1.1459 -0.2570  1.0035
  873SOL     OW 2644   3.354   2.769   1.406  0.0383  0.3480  0.1893
  873SOL    HW1 2645   3.410   2.841   1.377 -0.4223  1.6391  2.3137
  873SOL    HW2 2646   3.280   2.770   1.345 -1.5412  3.7934  2.0099
  874SOL     OW 2647   2.914   3.364   0.775  0.2137 -0.0184  0.8354
  874SOL    HW1 2648   2.952   3.443   0.815  0.7148 -0.3966  1.1089
  874SOL    HW2 2649   2.949   3.292   0.827  0.0325 -0.4478  0.3633
  875SOL     OW 2650   2.600   0.998   1.602 -0.0103  0.4622 -0.3914
  875SOL    HW1 2651   2.692   1.012   1.626  0.3778 -0.1687 -1.5068
  875SOL    HW2 2652   2.591   0.903   1.596 -0.9202  0.4877  0.3988
  876SOL     OW 2653   1.617   1.962   1.346  0.0715  0.3590  0.0262
  876SOL    HW1 2654   1.702   1.972   1.303 -0.2904 -0.0067 -0.7886
  876SOL    HW2 2655   1.576   1.888   1.301 -0.3788  0.0667  0.9019
  877SOL     OW 2656   2.164   2.052   1.306  0.2609  0.0827 -0.0633
  877SOL    HW1 2657   2.085   2.091   1.270  0.7761  0.8692 -0.3440
  877SOL    HW2 2658   2.156   1.958   1.286  0.1161  0.3811 -1.4083
  878SOL     OW 2659   0.475   2.045   0.925 -0.7603 -0.0223  0.2203
  878SOL    HW1 2660   0.418   1.969   0.929  1.3205 -1.6291 -0.1172
  878SOL    HW2 2661   0.493   2.067   1.017  1.4460 -2.1283  0.3394
  879SOL     OW 2662   1.000   0.192   0.466  0.2128  0.2544  0.1001
  879SOL    HW1 2663   1.046   0.172   0.547  0.2692 -1.5442 -0.3583
  879SOL    HW2 2664   0.927   0.131   0.464  0.5426 -0.1070 -1.4744
  880SOL     OW 2665   1.023   1.538   2.268  0.2905 -0.2121 -0.2835
  880SOL    HW1 2666   1.007   1.620   2.222  1.6735 -1.1606 -2.5910
  880SOL    HW2 2667   0.943   1.487   2.256 -0.0821  0.3074  0.0215
  881SOL     OW 2668   2.759   0.770   0.665 -0.1924  0.1012  0.6240
  881SOL    HW1 2669   2.748   0.683   0.703  0.4739 -1.0255 -1.6818
  881SOL    HW2 2670   2.816   0.756   0.589  0.2560  2.6142  0.4701
  882SOL     OW 2671   2.757   1.653   1.774  0.2402  0.3825 -0.1527
  882SOL    HW1 2672   2.852   1.655   1.766  0.1455  0.4942 -1.3939
  882SOL    HW2 2673   2.728   1.593   1.705 -0.6089  0.7626 -0.1408
  883SOL     OW 2674   0.163   2.034   1.624  0.1436 -0.6094  0.0278
  883SOL    HW1 2675   0.088   2.093   1.631  0.6426 -0.2582  3.0418
  883SOL    HW2 2676   0.142   1.961   1.681  2.0340 -0.5522  0.8539
  884SOL     OW 2677   3.486   3.107   2.214 -0.3267  0.5009 -0.0551
  884SOL    HW1 2678   3.396   3.090   2.185  0.1097  0.3842 -1.3761
  884SOL    HW2 2679   3.482   3.194   2.253 -1.3524 -0.1698  1.4251
  885SOL     OW 2680   3.445   2.425   1.122 -0.3432 -0.1808  0.2661
  885SOL    HW1 2681   3.394   2.368   1.180  0.3464 -0.6909  0.3781
  885SOL    HW2 2682   3.383   2.449   1.052 -0.3236 -2.0089 -0.4146
  886SOL     OW 2683   0.214   3.209   2.445 -0.6293  0.4425 -0.9291
  886SOL    HW1 2684   0.138   3.243   2.397 -2.3855  0.3297  1.6656
  886SOL    HW2 2685   0.176   3.149   2.509  1.5603  1.1575  1.0884
  887SOL     OW 2686   3.044   3.152   1.318 -0.5457  0.1350  0.1028
  887SOL    HW1 2687   3.062   3.129   1.227  0.5431  1.3525 -0.0058
  887SOL    HW2 2688   3.020   3.245   1.315 -1.7398 -0.1306  0.9123
  888SOL     OW 2689   1.179   2.901   1.840 -0.6154 -0.2565  0.0891
  888SOL    HW1 2690   1.226   2.979   1.867 -0.7460 -0.6403  1.4624
  888SOL    HW2 2691   1.195   2.894   1.746  0.2228  0.8513  0.1470
  889SOL     OW 2692   0.546   2.519   0.029 -0.0610  0.6106  0.0696
  889SOL    HW1 2693   0.468   2.479  -0.012  0.0403  0.1422  0.3322
  889SOL    HW2 2694   0.619   2.484  -0.021  0.1391 -0.8316  1.3430
  890SOL     OW 2695   3.281   0.585   1.898 -0.7740 -1.1448 -0.1864
  890SOL    HW1 2696   3.362   0.607   1.853  0.6176 -3.3739  1.1245
  890SOL    HW2 2697   3.289   0.628   1.983 -1.5683 -0.2836 -0.5422
  891SOL     OW 2698   1.087   1.267   2.042 -0.4363  0.1987  0.0797
  891SOL    HW1 2699   1.016   1.297   2.098  0.3604 -1.2785  1.9673
  891SOL    HW2 2700   1.166   1.285   2.092  0.4649  0.9649 -1.5894
  892SOL     OW 2701   2.214   2.400   0.580  0.2823  0.4313  0.3859
  892SOL    HW1 2702   2.244   2.315   0.548  2.6444  1.5141 -0.4565
  892SOL    HW2 2703   2.197   2.386   0.673 -0.6839 -1.2809 -0.0343
  893SOL     OW 2704   0.805   1.031   0.367 -0.1742  0.7563  0.0004
  893SOL    HW1 2705   0.769   1.085   0.438  0.6538  0.4288  0.6891
  893SOL    HW2 2706   0.900   1.039   0.378 -0.0207  1.4792 -1.6833
  894SOL     OW 2707   2.975   0.070   1.582 -0.4374 -0.3936 -0.5463
  894SOL    HW1 2708   3.057   0.119   1.572 -0.5557  0.0170  0.4012
  894SOL    HW2 2709   2.917   0.130   1.629 -1.2905 -0.6798 -1.2108
  895SOL     OW 2710   2.171   1.045   0.557 -0.2824  0.6432 -0.6735
  895SOL    HW1 2711   2.092   1.097   0.540 -0.0141  1.7821  1.5121
  895SOL    HW2 2712   2.201   1.073   0.643  1.4376 -1.1720 -0.6485
  896SOL     OW 2713   2.407   3.152   2.287  0.5231 -0.5522 -0.1581
  896SOL    HW1 2714   2.313   3.142   2.269  0.8663 -0.0708 -2.3880
  896SOL    HW2 2715   2.429   3.077   2.342 -1.0865 -0.8961  0.0574
  897SOL     OW 2716   3.172   2.270   0.766 -0.1022 -0.4467 -0.4652
  897SOL    HW1 2717   3.082   2.257   0.737  0.1269  0.6821 -1.7061
  897SOL    HW2 2718   3.222   2.201   0.722 -0.2897 -0.8949  0.0032
  898SOL     OW 2719   2.932   2.532   0.991  0.4796 -0.4154 -0.1564
  898SOL    HW1 2720   2.948   2.562   1.080  1.7188  0.9207 -0.8141
  898SOL    HW2 2721   2.839   2.509   0.990  0.5743 -0.9163  1.6020
  899SOL     OW 2722   2.644   1.210   1.421  0.4351 -0.3513  0.0513
  899SOL    HW1 2723   2.708   1.177   1.358  0.2713  0.8339 -0.7619
  899SOL    HW2 2724   2.614   1.133   1.468  0.0667 -1.3630 -1.8029
  900SOL     OW 2725   0.163   0.319   1.103 -0.7653  0.5216  0.2228
  900SOL    HW1 2726   0.189   0.386   1.166  1.9930 -1.8565  1.7402
  900SOL    HW2 2727   0.224   0.328   1.030 -0.7969  0.0813  0.1359
  901SOL     OW 2728   1.867   0.980   0.785 -0.0391 -0.5036  0.3451
  901SOL    HW1 2729   1.833   0.957   0.871  0.0864 -2.6179 -0.1426
  901SOL    HW2 2730   1.953   1.019   0.803 -0.5121  0.1483  1.2337
  902SOL     OW 2731   0.501   3.466   0.607  0.3425 -0.0311  0.0754
  902SOL    HW1 2732   0.458   3.380   0.609  0.3414 -0.0390 -0.2404
  902SOL    HW2 2733   0.432   3.527   0.580  0.8800 -0.2679 -1.9191
  903SOL     OW 2734   0.005   2.426   0.337  0.7624 -0.4315 -0.1347
  903SOL    HW1 2735  -0.051   2.475   0.277 -0.7891  0.4768  1.9928
  903SOL    HW2 2736   0.090   2.420   0.292 -0.1489  0.8388 -2.0656
  904SOL     OW 2737   0.364   0.264   0.269 -0.7648  0.1588  0.1247
  904SOL    HW1 2738   0.319   0.192   0.312  0.6807  0.1320  1.6529
  904SOL    HW2 2739   0.372   0.236   0.177  1.2199 -2.4149  1.0026
  905SOL     OW 2740   3.358   0.242   1.985 -0.4366 -0.3269  0.1860
  905SOL    HW1 2741   3.438   0.295   1.983 -0.1756 -0.7350 -0.3638
  905SOL    HW2 2742   3.384   0.160   2.026 -1.3164  0.7152  2.9568
  906SOL     OW 2743   1.753   3.142   0.096  0.7325 -0.0589  0.5084
  906SOL    HW1 2744   1.798   3.203   0.154 -1.7842  0.9949  1.4029
  906SOL    HW2 2745   1.703   3.197   0.036 -1.0746 -1.2061  0.9231
  907SOL     OW 2746   3.508   1.057   1.218 -0.0935  0.0827 -0.2486
  907SOL    HW1 2747   3.598   1.029   1.203 -0.0367  0.5310 -0.7731
  907SOL    HW2 2748   3.458   1.014   1.150 -0.4211 -0.9005  0.6068
  908SOL     OW 2749   2.643   1.046   2.223  0.1465 -1.0192 -0.5536
  908SOL    HW1 2750   2.638   1.112   2.154  0.8503 -1.3176 -0.8999
  908SOL    HW2 2751   2.588   1.081   2.294 -1.3512 -1.1735 -1.6283
  909SOL     OW 2752   2.407   0.946   1.219 -0.0361 -0.2344 -0.0301
  909SOL    HW1 2753   2.442   0.859   1.198  1.4448 -0.0592  1.6687
  909SOL    HW2 2754   2.339   0.930   1.284  0.7766 -0.0579  0.8691
  910SOL     OW 2755   2.566   1.208   0.828 -0.5305 -0.0809  0.1696
  910SOL    HW1 2756   2.613   1.158   0.762 -0.4123 -0.4303  0.5180
  910SOL    HW2 2757   2.503   1.146   0.865  0.0095 -0.1393  1.0048
  911SOL     OW 2758   2.465   1.460   0.818 -0.3672  0.1649 -0.1154
  911SOL    HW1 2759   2.460   1.476   0.724  0.6495  1.1923  0.0014
  911SOL    HW2 2760   2.497   1.370   0.825 -2.5823 -0.7280 -0.7404
  912SOL     OW 2761   3.268   2.411   2.264 -0.2336 -0.6961 -0.3116
  912SOL    HW1 2762   3.259   2.504   2.244  1.8838 -0.1996  0.9191
  912SOL    HW2 2763   3.210   2.397   2.339  1.4643  0.2577  1.2148
  913SOL     OW 2764   0.032   1.318   0.966 -0.5503 -0.5406  0.0541
  913SOL    HW1 2765   0.026   1.370   1.046 -0.3995 -0.8061  0.2372
  913SOL    HW2 2766   0.104   1.359   0.917  0.9884 -1.8475  1.1361
  914SOL     OW 2767   0.009   1.876   1.182 -0.0810  0.0122  0.1392
  914SOL    HW1 2768  -0.021   1.792   1.146 -0.4535  0.8519 -1.5440
  914SOL    HW2 2769  -0.051   1.940   1.145  0.4963  1.0959  1.0568
  915SOL     OW 2770   2.015   2.337   0.388  0.3548  0.2427 -0.1680
  915SOL    HW1 2771   2.082   2.364   0.451  1.5042  1.3509 -1.8065
  915SOL    HW2 2772   2.055   2.263   0.342 -0.9827 -1.3816  1.2294
  916SOL     OW 2773   3.333   1.790   0.048 -0.0856 -0.5312 -0.1213
  916SOL    HW1 2774   3.382   1.807   0.128  0.6116 -1.9599 -0.2228
  916SOL    HW2 2775   3.390   1.732  -0.003 -0.7612 -0.0911 -1.3918
  917SOL     OW 2776   0.299   2.920   1.385  0.1878 -0.3148 -0.3811
  917SOL    HW1 2777   0.273   3.004   1.348 -0.3674 -0.0874  0.4928
  917SOL    HW2 2778   0.394   2.928   1.398  0.4248 -0.4920 -1.9484
  918SOL     OW 2779   0.995   2.807   0.327  0.0710  0.4732 -0.4006
  918SOL    HW1 2780   1.063   2.749   0.362 -1.2354 -0.3557  0.7798
  918SOL    HW2 2781   1.044   2.876   0.282  1.7191  0.1181  0.7953
  919SOL     OW 2782   2.159   2.458   0.151 -0.0135 -0.3949 -0.0362
  919SOL    HW1 2783   2.088   2.458   0.215  0.3959 -0.9170  0.4237
  919SOL    HW2 2784   2.186   2.366   0.146  1.9342  0.0740  1.2527
  920SOL     OW 2785   3.300   0.665   0.173  0.1026  0.2784 -0.3913
  920SOL    HW1 2786   3.262   0.691   0.257  1.1185 -0.3822  0.2858
  920SOL    HW2 2787   3.334   0.577   0.189  1.4966  0.6729 -1.1118
  921SOL     OW 2788   2.859   3.344   1.655  0.0672  0.4235  0.8407
  921SOL    HW1 2789   2.818   3.360   1.740 -0.2753  2.0792  0.3746
  921SOL    HW2 2790   2.895   3.428   1.629 -1.5451  0.4151 -1.5546
  922SOL     OW 2791   2.029   2.527   0.836  0.1286 -0.3546 -0.0229
  922SOL    HW1 2792   2.085   2.605   0.835 -0.8125  0.3315 -1.2421
  922SOL    HW2 2793   2.033   2.496   0.926 -0.9002  2.1888  0.9478
  923SOL     OW 2794   0.457   2.379   1.267  0.3272 -0.1942  0.9502
  923SOL    HW1 2795   0.439   2.408   1.177  0.8417 -1.7587  0.3370
  923SOL    HW2 2796   0.400   2.434   1.321 -0.0996  0.6599 -0.3339
  924SOL     OW 2797   0.918   2.089   2.104 -0.3869 -0.0417  0.2666
  924SOL    HW1 2798   0.850   2.062   2.042  0.5418  0.3552 -0.9409
  924SOL    HW2 2799   0.954   2.169   2.066  1.2211 -0.6205  0.5648
  925SOL     OW 2800   0.662   1.955   2.010  0.4033 -0.4840  0.2179
  925SOL    HW1 2801   0.605   1.890   1.968  1.2495 -0.9384 -0.2432
  925SOL    HW2 2802   0.721   1.903   2.064 -1.1985  0.1480  2.6652
  926SOL     OW 2803   1.040   2.633   1.472 -0.0572  0.4937  0.1244
  926SOL    HW1 2804   1.128   2.669   1.472 -0.1922  0.8319 -1.5989
  926SOL    HW2 2805   1.052   2.539   1.460  0.0529  0.5484 -0.1781
  927SOL     OW 2806   0.738   1.137   1.776  0.6608  0.0934 -0.0086
  927SOL    HW1 2807   0.735   1.102   1.865 -0.8241  0.4918  0.1063
  927SOL    HW2 2808   0.688   1.074   1.724 -1.4075  1.6096  0.0717
  928SOL     OW 2809   0.649   1.793   0.778  0.1299 -0.5292  0.1217
  928SOL    HW1 2810   0.653   1.793   0.682  0.4235 -0.7784  0.1335
  928SOL    HW2 2811   0.613   1.879   0.800  2.9341  0.7364 -0.0763
  929SOL     OW 2812   2.901   3.224   1.944  0.3904 -0.1201 -0.6040
  929SOL    HW1 2813   2.975   3.215   1.883  0.7943  1.4708 -0.3727
  929SOL    HW2 2814   2.940   3.261   2.023 -0.5781  0.2209 -0.2836
  930SOL     OW 2815   2.178   2.679   2.177  0.3429 -0.1394 -0.8899
  930SOL    HW1 2816   2.215   2.766   2.192  2.0800 -0.7936 -1.3559
  930SOL    HW2 2817   2.252   2.620   2.184 -0.6445 -1.4879 -1.6793
  931SOL     OW 2818   0.236   2.338   0.222 -0.3519  0.0284  0.5004
  931SOL    HW1 2819   0.327   2.330   0.247 -0.8626 -0.0395  2.3909
  931SOL    HW2 2820   0.195   2.256   0.248 -0.4765 -0.9787 -2.6188
  932SOL     OW 2821   1.576   1.148   0.784 -0.8771  0.3676 -0.0292
  932SOL    HW1 2822   1.527   1.107   0.856 -3.0012  1.4462 -0.8261
  932SOL    HW2 2823   1.583   1.079   0.718  0.1328 -0.2904  0.7471
  933SOL     OW 2824   0.641   2.651   1.118  0.6431 -0.3173 -0.3969
  933SOL    HW1 2825   0.703   2.594   1.072 -0.8622 -0.4263 -2.3565
  933SOL    HW2 2826   0.556   2.629   1.080 -0.1582  2.2176 -0.1583
  934SOL     OW 2827   2.367   0.256   2.237 -0.1806  0.2493 -0.3118
  934SOL    HW1 2828   2.379   0.326   2.172 -1.6906  0.7591 -0.0549
  934SOL    HW2 2829   2.441   0.197   2.223  0.9582  1.7596 -0.7167
  935SOL     OW 2830   0.663   0.606   2.364 -0.3473  0.2096 -0.1581
  935SOL    HW1 2831   0.607   0.540   2.406  0.7984 -0.3709  0.4836
  935SOL    HW2 2832   0.741   0.610   2.419  0.1921  1.1011 -0.9721
  936SOL     OW 2833   0.990   1.271   1.170  0.0872  1.0301  0.4867
  936SOL    HW1 2834   1.014   1.200   1.111  0.7594 -0.2013  2.2042
  936SOL    HW2 2835   0.895   1.281   1.159  0.2326  0.9208 -0.8921
  937SOL     OW 2836   1.612   2.758   1.358 -0.0296 -0.0948 -0.9416
  937SOL    HW1 2837   1.645   2.832   1.307 -1.2053  0.8047 -0.4361
  937SOL    HW2 2838   1.690   2.716   1.394  0.6187  1.2628 -0.7295
  938SOL     OW 2839   1.504   2.171   2.370  0.9583 -0.6210 -0.1655
  938SOL    HW1 2840   1.557   2.180   2.291  1.7020 -2.3119  0.1133
  938SOL    HW2 2841   1.476   2.079   2.370 -1.7250  0.1320 -0.1304
  939SOL     OW 2842   0.237   0.432   2.362 -0.1834  0.1223  0.3318
  939SOL    HW1 2843   0.236   0.503   2.298 -0.1949 -0.6348 -0.5203
  939SOL    HW2 2844   0.144   0.419   2.385 -0.4542 -1.3677 -1.4976
  940SOL     OW 2845   0.609   0.041   1.521  0.1661 -0.6020  0.2301
  940SOL    HW1 2846   0.691   0.090   1.511 -0.2906  0.2670  0.6894
  940SOL    HW2 2847   0.611   0.007   1.610  0.9037 -2.2150 -0.3857
  941SOL     OW 2848   2.962   1.430   0.102 -0.3143 -0.0150  0.1991
  941SOL    HW1 2849   3.032   1.494   0.089  0.3156 -0.5960  0.7214
  941SOL    HW2 2850   2.954   1.420   0.197 -2.0352  1.0498  0.2004
  942SOL     OW 2851   0.626   0.835   0.964  0.2458 -0.6792  0.2378
  942SOL    HW1 2852   0.673   0.873   0.889  0.2684  0.3238  0.7430
  942SOL    HW2 2853   0.677   0.759   0.989 -0.2842 -1.5888 -1.3667
  943SOL     OW 2854   1.037   2.222   1.642 -0.1151 -0.1451  0.5329
  943SOL    HW1 2855   1.104   2.279   1.681 -0.4848  1.1225 -0.6418
  943SOL    HW2 2856   0.972   2.283   1.606 -1.4494 -1.3432  0.8584
  944SOL     OW 2857   2.731   2.921   1.293 -0.1946  0.1462  0.0966
  944SOL    HW1 2858   2.696   2.994   1.344 -0.1774 -0.4278  0.9334
  944SOL    HW2 2859   2.768   2.963   1.215 -0.5093  0.9965  0.3920
  945SOL     OW 2860   0.921   0.886   1.778 -0.0395 -0.6830  0.4438
  945SOL    HW1 2861   0.834   0.923   1.795 -0.7744  0.2969 -4.6086
  945SOL    HW2 2862   0.981   0.942   1.826 -2.0232  0.1402  2.0252
  946SOL     OW 2863   1.804   2.380   1.989 -0.2743 -0.3127 -0.1629
  946SOL    HW1 2864   1.877   2.416   2.040 -0.9345 -0.0137  0.5960
  946SOL    HW2 2865   1.801   2.434   1.910  1.3964 -1.4267 -1.0097
  947SOL     OW 2866   1.265   1.335   2.316  0.3638  0.0028  0.7140
  947SOL    HW1 2867   1.179   1.377   2.319  0.2713 -0.2587  1.8771
  947SOL    HW2 2868   1.313   1.373   2.390  1.5343  0.7498 -0.4058
  948SOL     OW 2869   1.168   2.171   1.988  0.2968  0.0668 -0.0703
  948SOL    HW1 2870   1.218   2.207   2.061  0.6074  0.0436 -0.2688
  948SOL    HW2 2871   1.172   2.239   1.921  2.0395 -0.8619 -0.9584
  949SOL     OW 2872   1.228   1.279   1.542 -0.3015 -0.4548  0.0401
  949SOL    HW1 2873   1.168   1.317   1.606  1.7582  2.0571  0.5373
  949SOL    HW2 2874   1.274   1.210   1.591  0.7372  0.9575  1.0884
  950SOL     OW 2875   0.839   0.861   1.337 -0.1943 -0.5267  0.1122
  950SOL    HW1 2876   0.931   0.880   1.353  0.1383 -0.5811 -1.6802
  950SOL    HW2 2877   0.838   0.772   1.303 -0.9293 -0.5818  0.2627
  951SOL     OW 2878   0.410   1.827   2.414 -0.7228  0.1925  0.4702
  951SOL    HW1 2879   0.440   1.917   2.404 -0.4716  0.0019 -0.5391
  951SOL    HW2 2880   0.320   1.828   2.381 -0.8788  0.1697  0.8925
  952SOL     OW 2881   3.411   2.495   1.707 -0.3103 -0.0869 -0.6296
  952SOL    HW1 2882   3.397   2.493   1.802  1.2932  1.2187 -0.3274
  952SOL    HW2 2883   3.411   2.403   1.681  0.9513 -0.5652  0.9287
  953SOL     OW 2884   2.816   2.361   1.303  0.5606  0.4037  0.3301
  953SOL    HW1 2885   2.827   2.407   1.387 -0.0375 -1.3522  1.4028
  953SOL    HW2 2886   2.728   2.386   1.274 -0.3464 -1.1433  1.6356
  954SOL     OW 2887   2.472   1.330   1.229 -0.1189  0.4672  0.0211
  954SOL    HW1 2888   2.539   1.289   1.283  0.1945 -2.1544 -2.1855
  954SOL    HW2 2889   2.516   1.402   1.185  0.3374  0.8859  1.1699
  955SOL     OW 2890   1.710   0.611   0.033  0.6596 -0.3589  0.3318
  955SOL    HW1 2891   1.639   0.569   0.081  0.0277  1.8546  1.3823
  955SOL    HW2 2892   1.671   0.638  -0.051  1.4483 -3.1218 -0.9816
  956SOL     OW 2893   1.500   2.186   0.238  0.8138 -0.1765 -0.0879
  956SOL    HW1 2894   1.591   2.209   0.258  0.1029  2.8835 -0.0640
  956SOL    HW2 2895   1.454   2.200   0.320  0.1649 -0.8865 -0.3281
  957SOL     OW 2896   3.056   2.901   1.449 -0.3716 -0.0789  0.4771
  957SOL    HW1 2897   3.071   2.984   1.403 -1.3280 -0.3664 -0.3501
  957SOL    HW2 2898   3.029   2.840   1.381 -2.3603 -0.3547  1.4892
  958SOL     OW 2899   0.263   2.120   1.305  0.5570  0.9056  0.7853
  958SOL    HW1 2900   0.197   2.188   1.313 -0.0807  0.2682  0.9845
  958SOL    HW2 2901   0.295   2.108   1.395 -1.0314 -0.7261  1.1677
  959SOL     OW 2902   1.851   1.306   2.418  0.2745  0.3240  0.9818
  959SOL    HW1 2903   1.825   1.390   2.456  0.1120  0.4665  0.5554
  959SOL    HW2 2904   1.922   1.327   2.358  0.2990  0.1408  0.9444
  960SOL     OW 2905   1.941   0.747   0.644 -0.0656 -0.1717 -0.0895
  960SOL    HW1 2906   2.027   0.764   0.607 -0.3445  0.1771 -0.5923
  960SOL    HW2 2907   1.921   0.826   0.694  0.3591 -0.6894  0.9032
  961SOL     OW 2908   0.584   1.482   0.159  0.6475  0.0853  0.2431
  961SOL    HW1 2909   0.620   1.561   0.200  0.6190  0.3410 -0.2173
  961SOL    HW2 2910   0.658   1.421   0.155  0.8806  0.3875 -0.1387
  962SOL     OW 2911   1.829   0.915   1.364  0.1156 -0.0074 -0.1014
  962SOL    HW1 2912   1.790   0.842   1.411 -2.9774  0.6182 -1.5847
  962SOL    HW2 2913   1.815   0.991   1.420  0.2256  0.0316 -0.1257
  963SOL     OW 2914   0.270   3.379   1.448 -0.2773 -0.1476  0.0634
  963SOL    HW1 2915   0.277   3.360   1.541  0.5069  0.3276  0.1049
  963SOL    HW2 2916   0.306   3.467   1.439  0.6841 -0.6331 -0.8589
  964SOL     OW 2917   0.114   1.486   1.569  0.0410 -0.3200  0.4279
  964SOL    HW1 2918   0.099   1.399   1.531  1.5517  0.9452 -3.3477
  964SOL    HW2 2919   0.027   1.516   1.594 -0.7742 -2.0959 -0.1489
  965SOL     OW 2920   2.788   1.688   0.111  0.2552  0.4043 -0.5259
  965SOL    HW1 2921   2.856   1.655   0.052 -0.1697 -0.1029 -0.7427
  965SOL    HW2 2922   2.705   1.664   0.068 -0.0901  3.3958 -1.5887
  966SOL     OW 2923   1.695   2.362   1.565  0.1798 -0.2731 -0.6767
  966SOL    HW1 2924   1.731   2.443   1.602  1.1942 -0.9015 -0.2526
  966SOL    HW2 2925   1.771   2.316   1.530 -0.7014  0.0349 -3.0484
  967SOL     OW 2926   2.168   0.286   1.559  0.0146 -0.3365  0.3130
  967SOL    HW1 2927   2.163   0.238   1.476 -0.0813 -0.3894  0.3489
  967SOL    HW2 2928   2.093   0.347   1.556 -0.1143 -0.4871  0.4527
  968SOL     OW 2929   0.836   3.408   0.277 -0.0130  0.3336  0.4459
  968SOL    HW1 2930   0.889   3.348   0.329  1.6994  2.6172  1.4576
  968SOL    HW2 2931   0.821   3.362   0.194  1.8939 -1.1608  0.8931
  969SOL     OW 2932   2.395   0.128   1.125  0.0786  0.4159  0.5650
  969SOL    HW1 2933   2.324   0.162   1.070  0.0183  0.3003  0.5690
  969SOL    HW2 2934   2.405   0.037   1.096 -1.6311 -0.4048  2.4118
  970SOL     OW 2935   2.639   1.495   1.104  0.0063  1.6629  0.1448
  970SOL    HW1 2936   2.735   1.485   1.107 -0.0442  0.6848 -1.0269
  970SOL    HW2 2937   2.616   1.473   1.014 -1.4212  0.9652  0.6759
  971SOL     OW 2938   2.599   2.432   0.430 -0.2518 -0.1415 -0.2382
  971SOL    HW1 2939   2.681   2.410   0.386  0.1737  2.1644 -0.6279
  971SOL    HW2 2940   2.548   2.478   0.364 -0.7267  0.8835  0.8282
  972SOL     OW 2941   1.073   0.265   0.020 -0.2160 -0.2455 -0.2682
  972SOL    HW1 2942   1.099   0.271   0.112  0.1099 -2.2257 -0.2044
  972SOL    HW2 2943   1.026   0.182   0.014 -0.8552  0.2058 -1.7569
  973SOL     OW 2944   2.895   0.460   2.167  0.2376  0.1445 -0.0683
  973SOL    HW1 2945   2.980   0.417   2.178 -0.1058 -0.6557 -0.5265
  973SOL    HW2 2946   2.913   0.532   2.106  0.6841  0.2769  0.2133
  974SOL     OW 2947   1.717   0.622   0.794 -0.6470  0.4249 -0.3499
  974SOL    HW1 2948   1.802   0.652   0.761 -1.3808  2.2419 -0.7082
  974SOL    HW2 2949   1.677   0.579   0.718 -0.5834  0.7841 -0.5947
  975SOL     OW 2950   2.145   1.635   0.945  0.0643  0.1242  0.3112
  975SOL    HW1 2951   2.115   1.649   1.035  1.8919 -0.1756  0.9893
  975SOL    HW2 2952   2.236   1.664   0.946  0.5308 -1.2537 -1.0714
  976SOL     OW 2953   2.908   0.633   2.435  0.1231 -0.6400  0.0152
  976SOL    HW1 2954   2.916   0.570   2.363  3.3668  0.8108 -1.0033
  976SOL    HW2 2955   2.866   0.709   2.395 -0.6741 -0.9025  0.3651
  977SOL     OW 2956   3.493   2.264   2.049 -0.3411  0.0668  0.5505
  977SOL    HW1 2957   3.460   2.354   2.051 -1.0042 -0.1522 -0.6033
  977SOL    HW2 2958   3.588   2.274   2.059 -0.5472  0.8058  1.9163
  978SOL     OW 2959   3.185   1.348   1.899  1.1566  0.6210  0.4559
  978SOL    HW1 2960   3.230   1.292   1.835 -1.4084  0.5079 -1.3160
  978SOL    HW2 2961   3.195   1.436   1.863  1.0531  0.7355  0.7123
  979SOL     OW 2962   2.530   0.965   0.041 -0.0359 -0.3813  0.5146
  979SOL    HW1 2963   2.471   0.928   0.107 -0.6348 -0.5787 -0.1234
  979SOL    HW2 2964   2.551   1.052   0.074 -0.7184 -0.2924  0.7269
  980SOL     OW 2965   1.539   1.698   1.208  0.3944  0.1612  0.9926
  980SOL    HW1 2966   1.449   1.730   1.215  1.2217  2.4496  1.6881
  980SOL    HW2 2967   1.576   1.747   1.135  1.0950 -0.7766  0.7129
  981SOL     OW 2968   1.511   0.696   2.363 -0.2908 -0.1699  0.2197
  981SOL    HW1 2969   1.489   0.623   2.421 -0.9512 -1.1245 -1.2008
  981SOL    HW2 2970   1.602   0.716   2.383 -0.2541 -1.0570  0.9698
  982SOL     OW 2971   2.018   0.955   2.369  0.0345 -0.1339  0.1151
  982SOL    HW1 2972   2.031   1.030   2.311  0.5268 -0.0850  0.2823
  982SOL    HW2 2973   2.010   0.993   2.457 -1.1926 -0.1705  0.0331
  983SOL     OW 2974   2.436   3.145   1.662  0.4098  0.1649  0.6128
  983SOL    HW1 2975   2.457   3.140   1.755 -0.2665 -0.4386  0.7413
  983SOL    HW2 2976   2.361   3.086   1.651  1.1525 -0.6161 -0.4981
  984SOL     OW 2977   1.146   0.848   2.036  0.2877 -0.1329 -0.3079
  984SOL    HW1 2978   1.231   0.850   2.079  0.2077  0.4809 -0.1761
  984SOL    HW2 2979   1.134   0.936   2.001 -0.9366  0.2269  0.9585
  985SOL     OW 2980   3.001   1.740   2.398 -0.4285  0.6506 -0.0696
  985SOL    HW1 2981   3.075   1.800   2.406 -0.1293  0.1565  0.9449
  985SOL    HW2 2982   2.936   1.774   2.460 -0.2500 -0.0674  0.5239
  986SOL     OW 2983   0.884   0.038   2.185 -0.0697  0.2641  0.5435
  986SOL    HW1 2984   0.832   0.099   2.237 -2.0874  1.3177 -2.5555
  986SOL    HW2 2985   0.970   0.080   2.176 -0.4198  1.1102  1.1752
  987SOL     OW 2986   3.104   3.161   0.173 -0.0893  0.3324  0.2753
  987SOL    HW1 2987   3.040   3.200   0.114 -0.6263 -0.6495  0.1996
  987SOL    HW2 2988   3.055   3.092   0.219  1.2766 -1.3763 -0.8015
  988SOL     OW 2989   1.110   0.924   1.285  0.2589  0.3128  0.2959
  988SOL    HW1 2990   1.145   1.000   1.331 -2.0833  0.1076  2.4905
  988SOL    HW2 2991   1.086   0.957   1.198 -0.7757  2.0782  1.2486
  989SOL     OW 2992   0.796   2.916   0.024 -0.2702 -0.0794 -0.5462
  989SOL    HW1 2993   0.779   2.848   0.089  0.7753 -1.0457 -1.2692
  989SOL    HW2 2994   0.886   2.943   0.040 -0.5409  0.8741 -0.5326
  990SOL     OW 2995   0.096   2.335   1.332 -0.3341  0.4865  0.1804
  990SOL    HW1 2996   0.069   2.373   1.249  0.3238  2.2642  0.7527
  990SOL    HW2 2997   0.092   2.408   1.394  2.0226 -0.0942  1.0674
  991SOL     OW 2998   1.609   1.114   1.785 -0.4598  0.4078  0.4721
  991SOL    HW1 2999   1.618   1.154   1.699 -0.0251 -0.2362  0.2184
  991SOL    HW2 3000   1.691   1.134   1.829 -0.6742  0.7202  0.7322
  992SOL     OW 3001   1.239   0.371   0.658  0.0420  0.5592  0.0659
  992SOL    HW1 3002   1.183   0.298   0.634 -0.2266  0.9179 -0.4063
  992SOL    HW2 3003   1.196   0.412   0.733  1.4543 -1.2319  1.8964
  993NA      NA 3004   2.526   0.430   1.024 -0.5772 -0.4906  0.0156
  994NA      NA 3005   0.711   2.932   1.146  0.1431 -0.1975  0.2617
  995NA      NA 3006   1.147   3.018   2.431 -0.0589 -0.0513  0.2100
  996CL      CL 3007   1.778   0.174   1.150 -0.1478  0.3990  0.0214
  997CL      CL 3008   0.429   0.341   0.880 -0.2807  0.3272  0.1318
  998CL      CL 3009   3.001   2.683   0.086  0.0676  0.3303 -0.3741
   3.52012   3.52012   2.48910   0.00000   0.00000   0.00000   0.00000   1.76006   1.76006
