# Supplementary material for: Implementation of adaptive integration method for free energy calculations in molecular systems
Source: PeerJ Comput Sci. 2020 Mar 16;6:e264. doi: 10.7717/peerj-cs.264 (PMC7808261; doi:10.7717/peerj-cs.264)
Supplement: Supplemental Information 1 — Three directories: (1) gmxProgFiles contains source code to build AIM into GROMACS 5.1.4; (2) gmxInputFiles contains input files for GROMACS to reproduce our results; (3) AnalysisFiles contains Jupyter notebook files for analyzing results producing graphs. [file peerj-cs-06-264-s001.gz › gmxInputFiles/tripep_A2V_expanded.mdp]

include                  = -I/mnt/cmci/cmira/pmxffs/mutff45

integrator               = md-vv
tinit                    = 0
dt                       = 0.002

nsteps                   = 2050000 ; 100 ps per lambda, 41 lambdas

comm-mode                = Linear
nstcomm                  = 1

nstlog                   = 10000
nstenergy                = 10000

nstlist                  = 20
ns_type                  = grid
pbc                      = xyz
rlist                    = 1.15
coulombtype              = Reaction-Field
coulomb-modifier         = Potential-shift-Verlet
rcoulomb                 = 0.9
cutoff-scheme            = Verlet

vdw-type                 = Cut-off
rvdw-switch              = 0.85
rvdw                     = 0.9
fourierspacing           = 0.12
pme_order                = 4
ewald_rtol               = 1e-04
ewald_geometry           = 3d
epsilon_surface          = 0

DispCorr                 = EnerPres

tc-grps                  = System
tcoupl                   = Nose-Hoover
tau_t                    = 0.1 ; can increase stability for smaller ligands to have a low tau_t 
ref_t                    = 300
nsttcouple               = 1 ; can increase stability for smaller ligands 
Pcoupl                   = no
tau_p                    = 5.0
compressibility          = 4.5e-5
ref_p                    = 1.01325
nstpcouple               = 1 ; can increase stability for smaller ligands  
constraints              = all-bonds
constraint-algorithm     = shake    

;--------------------
; Free energy parameters
; Use expanded ensemble methods
free-energy              = expanded
sc-power                 = 1  
sc-r-power               = 6
sc-alpha                 = 0.5
init-lambda-state        = 0  

; 41 lambdas
vdw-lambdas              = 0.0,  0.025,  0.05,  0.075,  0.1,  0.125,  0.15,  0.175, 0.2,  0.225,  0.25,  0.275,  0.3,  0.325,  0.35,  0.375, 0.4,  0.425,  0.45,  0.475,  0.5,  0.525,  0.55,  0.575, 0.6,  0.625,  0.65,  0.675,  0.7,  0.725,  0.75,  0.775, 0.8,  0.825,  0.85,  0.875,  0.9,  0.925,  0.95,  0.97, 1.00

coul-lambdas            = 0.0,  0.0,  0.0,  0.0,  0.0,  0.0,  0.0,  0.0,  0.0,  0.0,  0.0,  0.0,  0.0, 0.0,  0.0,  0.0,  0.0,  0.0,  0.0,  0.0,  0.0,  0.0,  0.0,  0.0,  0.0,  0.0, 0.0,  0.0,  0.0,  0.0,  0.0,  0.0,  0.0,  0.0,  0.0,  0.0,  0.0,  0.0,  0.0, 0.0,  0.0

nstdhdl                  = 1
nstexpanded              = 1
nstcalcenergy            = 1 
lmc-move                 = aim
separate-dhdl-file       = no
