# Supplementary material for: Implementation of adaptive integration method for free energy calculations in molecular systems
Source: PeerJ Comput Sci. 2020 Mar 16;6:e264. doi: 10.7717/peerj-cs.264 (PMC7808261; doi:10.7717/peerj-cs.264)
Supplement: Supplemental Information 1 — Three directories: (1) gmxProgFiles contains source code to build AIM into GROMACS 5.1.4; (2) gmxInputFiles contains input files for GROMACS to reproduce our results; (3) AnalysisFiles contains Jupyter notebook files for analyzing results producing graphs. [file peerj-cs-06-264-s001.gz › gmxInputFiles/tripep_A2V.top]

#include "amber99sb-star-ildn-mut.ff/forcefield.itp"
#include "tripep_A2V.itp"

#ifdef POSRES
#include "posre_tripep_A2V.itp"
#endif
#include "amber99sb-star-ildn-mut.ff/tip3p.itp"
#ifdef POSRES_WATER
[ position_restraints ]
1    1       1000       1000       1000
#endif
#include "amber99sb-star-ildn-mut.ff/ions.itp"
[ system ]
PMX MODEL in water
[ molecules ]
Protein_chain_X 1
SOL         987
NA               3
CL               3
