# Supplementary material for: Implementation of adaptive integration method for free energy calculations in molecular systems
Source: PeerJ Comput Sci. 2020 Mar 16;6:e264. doi: 10.7717/peerj-cs.264 (PMC7808261; doi:10.7717/peerj-cs.264)
Supplement: Supplemental Information 1 — Three directories: (1) gmxProgFiles contains source code to build AIM into GROMACS 5.1.4; (2) gmxInputFiles contains input files for GROMACS to reproduce our results; (3) AnalysisFiles contains Jupyter notebook files for analyzing results producing graphs. [file peerj-cs-06-264-s001.gz › gmxInputFiles/tripep_A2V.itp]

[ moleculetype ]
; Name        nrexcl
Protein_chain_X  3

 [ atoms ]
;   nr       type  resnr residue  atom   cgnr     charge       mass  typeB    chargeB      massB
     1          HC      1    ACE   HH31      1   0.112300     1.0080
     2          CT      1    ACE    CH3      2  -0.366200    12.0100
     3          HC      1    ACE   HH32      3   0.112300     1.0080
     4          HC      1    ACE   HH33      4   0.112300     1.0080
     5           C      1    ACE      C      5   0.597200    12.0100
     6           O      1    ACE      O      6  -0.567900    16.0000
     7           N      2    GLY      N      7  -0.415700    14.0100
     8           H      2    GLY      H      8   0.271900     1.0080
     9          CT      2    GLY     CA      9  -0.025200    12.0100
    10          H1      2    GLY    HA1     10   0.069800     1.0080
    11          H1      2    GLY    HA2     11   0.069800     1.0080
    12           C      2    GLY      C     12   0.597300    12.0100
    13           O      2    GLY      O     13  -0.567900    16.0000
    14           N      3    A2V      N     14  -0.415700    14.0100
    15           H      3    A2V      H     15   0.271900     1.0080
    16          CT      3    A2V     CA     16   0.033700    12.0100          CT  -0.087500    12.0100
    17          H1      3    A2V     HA     17   0.082300     1.0080          H1   0.096900     1.0080
    18          CT      3    A2V     CB     18  -0.182500    12.0100          CT   0.298500    12.0100
    19          HC      3    A2V    HB1     19   0.060300     1.0080          CT  -0.319200    12.0100
    20          HC      3    A2V    HB2     20   0.060300     1.0080          HC  -0.029700     1.0080
    21          HC      3    A2V    HB3     21   0.060300     1.0080          CT  -0.319200    12.0100
    22           C      3    A2V      C     22   0.597300    12.0100
    23           O      3    A2V      O     23  -0.567900    16.0000
    24      DUM_HC      3    A2V   DHG1     24   0.000000     1.0000          HC   0.079100     1.0080
    25      DUM_HC      3    A2V   DHG2     25   0.000000     1.0000          HC   0.079100     1.0080
    26      DUM_HC      3    A2V   DHG3     26   0.000000     1.0000          HC   0.079100     1.0080
    27      DUM_HC      3    A2V   DHG4     27   0.000000     1.0000          HC   0.079100     1.0080
    28      DUM_HC      3    A2V   DHG5     28   0.000000     1.0000          HC   0.079100     1.0080
    29      DUM_HC      3    A2V   DHG6     29   0.000000     1.0000          HC   0.079100     1.0080
    30           N      4    GLY      N     30  -0.415700    14.0100
    31           H      4    GLY      H     31   0.271900     1.0080
    32          CT      4    GLY     CA     32  -0.025200    12.0100
    33          H1      4    GLY    HA1     33   0.069800     1.0080
    34          H1      4    GLY    HA2     34   0.069800     1.0080
    35           C      4    GLY      C     35   0.597300    12.0100
    36           O      4    GLY      O     36  -0.567900    16.0000
    37           N      5    NME      N     37  -0.415700    14.0100
    38           H      5    NME      H     38   0.271900     1.0080
    39          CT      5    NME    CH3     39  -0.149000    12.0100
    40          H1      5    NME   HH31     40   0.097600     1.0080
    41          H1      5    NME   HH32     41   0.097600     1.0080
    42          H1      5    NME   HH33     42   0.097600     1.0080

 [ bonds ]
;  ai    aj funct            c0            c1            c2            c3
     1      2      1
     2      3      1
     2      4      1
     2      5      1
     5      6      1
     5      7      1
     7      8      1
     7      9      1
     9     10      1
     9     11      1
     9     12      1
    12     13      1
    12     14      1       0.133500  410032.000000       0.133500  410032.000000
    14     15      1       0.101000  363171.200000       0.101000  363171.200000
    14     16      1       0.144900  282001.600000       0.144900  282001.600000
    16     17      1       0.109000  284512.000000       0.109000  284512.000000
    16     18      1       0.152600  259408.000000       0.152600  259408.000000
    16     22      1       0.152200  265265.600000       0.152200  265265.600000
    18     19      1       0.109000  284512.000000       0.152600  259408.000000
    18     20      1       0.109000  284512.000000       0.109000  284512.000000
    18     21      1       0.109000  284512.000000       0.152600  259408.000000
    19     27      1       0.109000  284512.000000       0.109000  284512.000000
    19     28      1       0.109000  284512.000000       0.109000  284512.000000
    19     29      1       0.109000  284512.000000       0.109000  284512.000000
    21     24      1       0.109000  284512.000000       0.109000  284512.000000
    21     25      1       0.109000  284512.000000       0.109000  284512.000000
    21     26      1       0.109000  284512.000000       0.109000  284512.000000
    22     23      1       0.122900  476976.000000       0.122900  476976.000000
    22     30      1       0.133500  410032.000000       0.133500  410032.000000
    30     31      1
    30     32      1
    32     33      1
    32     34      1
    32     35      1
    35     36      1
    35     37      1
    37     38      1
    37     39      1
    39     40      1
    39     41      1
    39     42      1

 [ pairs ]
;  ai    aj funct            c0            c1            c2            c3
     1      6      1
     1      7      1
     2      8      1
     2      9      1
     3      6      1
     3      7      1
     4      6      1
     4      7      1
     5     10      1
     5     11      1
     5     12      1
     6      8      1
     6      9      1
     7     13      1
     7     14      1
     8     10      1
     8     11      1
     8     12      1
     9     15      1
     9     16      1
    10     13      1
    10     14      1
    11     13      1
    11     14      1
    12     17      1
    12     18      1
    12     22      1
    13     15      1
    13     16      1
    14     19      1
    14     20      1
    14     21      1
    14     23      1
    14     30      1
    15     17      1
    15     18      1
    15     22      1
    16     24      1
    16     25      1
    16     26      1
    16     27      1
    16     28      1
    16     29      1
    16     31      1
    16     32      1
    17     19      1
    17     20      1
    17     21      1
    17     23      1
    17     30      1
    18     23      1
    18     30      1
    19     22      1
    19     24      1
    19     25      1
    19     26      1
    20     22      1
    20     24      1
    20     25      1
    20     26      1
    20     27      1
    20     28      1
    20     29      1
    21     22      1
    21     27      1
    21     28      1
    21     29      1
    22     33      1
    22     34      1
    22     35      1
    23     31      1
    23     32      1
    30     36      1
    30     37      1
    31     33      1
    31     34      1
    31     35      1
    32     38      1
    32     39      1
    33     36      1
    33     37      1
    34     36      1
    34     37      1
    35     40      1
    35     41      1
    35     42      1
    36     38      1
    36     39      1
    38     40      1
    38     41      1
    38     42      1

 [ angles ]
;  ai    aj    ak funct            c0            c1            c2            c3
     1      2      3      1
     1      2      4      1
     1      2      5      1
     3      2      4      1
     3      2      5      1
     4      2      5      1
     2      5      6      1
     2      5      7      1
     6      5      7      1
     5      7      8      1
     5      7      9      1
     8      7      9      1
     7      9     10      1
     7      9     11      1
     7      9     12      1
    10      9     11      1
    10      9     12      1
    11      9     12      1
     9     12     13      1
     9     12     14      1     116.600000     585.760000     116.600000     585.760000 ; CA C N
    13     12     14      1     122.900000     669.440000     122.900000     669.440000 ; O C N
    12     14     15      1     120.000000     418.400000     120.000000     418.400000 ; C N H
    12     14     16      1     121.900000     418.400000     121.900000     418.400000 ; C N CA
    15     14     16      1     118.040000     418.400000     118.040000     418.400000 ; H N CA
    14     16     17      1     109.500000     418.400000     109.500000     418.400000 ; N CA HA
    14     16     18      1     109.700000     669.440000     109.700000     669.440000 ; N CA CB
    14     16     22      1     110.100000     527.184000     110.100000     527.184000 ; N CA C
    17     16     18      1     109.500000     418.400000     109.500000     418.400000 ; HA CA CB
    17     16     22      1     109.500000     418.400000     109.500000     418.400000 ; HA CA C
    18     16     22      1     111.100000     527.184000     111.100000     527.184000 ; CB CA C
    16     18     19      1     109.500000     418.400000     109.500000     334.720000 ; CA CB HB1
    16     18     20      1     109.500000     418.400000     109.500000     418.400000 ; CA CB HB2
    16     18     21      1     109.500000     418.400000     109.500000     334.720000 ; CA CB HB3
    19     18     20      1     109.500000     292.880000     109.500000     418.400000 ; HB1 CB HB2
    19     18     21      1     109.500000     292.880000     109.500000     334.720000 ; HB1 CB HB3
    20     18     21      1     109.500000     292.880000     109.500000     418.400000 ; HB2 CB HB3
    18     19     27      1     109.500000     418.400000     109.500000     418.400000 ; CB HB1 DHG4
    18     19     28      1     109.500000     418.400000     109.500000     418.400000 ; CB HB1 DHG5
    18     19     29      1     109.500000     418.400000     109.500000     418.400000 ; CB HB1 DHG6
    27     19     28      1     109.500000     292.880000     109.500000     292.880000 ; DHG4 HB1 DHG5
    27     19     29      1     109.500000     292.880000     109.500000     292.880000 ; DHG4 HB1 DHG6
    28     19     29      1     109.500000     292.880000     109.500000     292.880000 ; DHG5 HB1 DHG6
    18     21     24      1     109.500000     418.400000     109.500000     418.400000 ; CB HB3 DHG1
    18     21     25      1     109.500000     418.400000     109.500000     418.400000 ; CB HB3 DHG2
    18     21     26      1     109.500000     418.400000     109.500000     418.400000 ; CB HB3 DHG3
    24     21     25      1     109.500000     292.880000     109.500000     292.880000 ; DHG1 HB3 DHG2
    24     21     26      1     109.500000     292.880000     109.500000     292.880000 ; DHG1 HB3 DHG3
    25     21     26      1     109.500000     292.880000     109.500000     292.880000 ; DHG2 HB3 DHG3
    16     22     23      1     120.400000     669.440000     120.400000     669.440000 ; CA C O
    16     22     30      1     116.600000     585.760000     116.600000     585.760000 ; CA C N
    23     22     30      1     122.900000     669.440000     122.900000     669.440000 ; O C N
    22     30     31      1     120.000000     418.400000     120.000000     418.400000 ; C N H
    22     30     32      1     121.900000     418.400000     121.900000     418.400000 ; C N CA
    31     30     32      1
    30     32     33      1
    30     32     34      1
    30     32     35      1
    33     32     34      1
    33     32     35      1
    34     32     35      1
    32     35     36      1
    32     35     37      1
    36     35     37      1
    35     37     38      1
    35     37     39      1
    38     37     39      1
    37     39     40      1
    37     39     41      1
    37     39     42      1
    40     39     41      1
    40     39     42      1
    41     39     42      1

 [ dihedrals ]
;  ai    aj    ak    al funct            c0            c1            c2            c3            c4            c5
     1      2      5      6    9 
     1      2      5      7    9 
     3      2      5      6    9 
     3      2      5      7    9 
     4      2      5      6    9 
     4      2      5      7    9 
     2      5      7      8    9 
     2      5      7      9    9 
     6      5      7      8    9 
     6      5      7      9    9 
     5      7      9     10    9 
     5      7      9     11    9 
     5      7      9     12    9 
     8      7      9     10    9 
     8      7      9     11    9 
     8      7      9     12    9 
     7      9     12     13    9 
     7      9     12     14    9 
    10      9     12     13    9 
    10      9     12     14    9 
    11      9     12     13    9 
    11      9     12     14    9 
     9     12     14     15    9 
     9     12     14     16    9 180 10.46 2 180 0 2 ; CA C N CA CT C N CT (AAAA->AAAA)
    13     12     14     15    9 
    13     12     14     16    9 180 10.46 2 180 0 2 ; O C N CA O C N CT (AAAA->AAAA)
    12     14     16     17    9 0 0 0 0 0 0 ; C N CA HA C N CT H1 (AAAA->AAAA)
    12     14     16     18    9 0 8.368 1 0 0 1 ; C N CA CB C N CT CT (AAAA->AAAA)
    12     14     16     22    9 0 1.12968 2 0 0 2 ; C N CA C C N CT C (AAAA->AAAA)
    15     14     16     17    9 0 0 0 0 0 0 ; H N CA HA H N CT H1 (AAAA->AAAA)
    15     14     16     18    9 0 0 0 0 0 0 ; H N CA CB H N CT CT (AAAA->AAAA)
    15     14     16     22    9 0 0 0 0 0 0 ; H N CA C H N CT C (AAAA->AAAA)
    14     16     18     19    9 0 0.65084 3 0 0 3 ; N CA CB HB1 N CT CT HC (AAAA->AAAA)
    14     16     18     20    9 0 0.65084 3 0 0 3 ; N CA CB HB2 N CT CT HC (AAAA->AAAA)
    14     16     18     21    9 0 0.65084 3 0 0 3 ; N CA CB HB3 N CT CT HC (AAAA->AAAA)
    17     16     18     19    9 0 0.65084 3 0 0 3 ; HA CA CB HB1 H1 CT CT HC (AAAA->AAAA)
    17     16     18     20    9 0 0.65084 3 0 0 3 ; HA CA CB HB2 H1 CT CT HC (AAAA->AAAA)
    17     16     18     21    9 0 0.65084 3 0 0 3 ; HA CA CB HB3 H1 CT CT HC (AAAA->AAAA)
    22     16     18     19    9 0 0.65084 3 0 0 3 ; C CA CB HB1 C CT CT HC (AAAA->AAAA)
    22     16     18     20    9 0 0.65084 3 0 0 3 ; C CA CB HB2 C CT CT HC (AAAA->AAAA)
    22     16     18     21    9 0 0.65084 3 0 0 3 ; C CA CB HB3 C CT CT HC (AAAA->AAAA)
    14     16     22     23    9 0 0 0 0 0 0 ; N CA C O N CT C O (AAAA->AAAA)
    14     16     22     30    9 180 1.8828 1 180 0 1 ; N CA C N N CT C N (AAAA->AAAA)
    17     16     22     23    9 0 3.3472 1 0 0 1 ; HA CA C O H1 CT C O (AAAA->AAAA)
    17     16     22     30    9 0 0 0 0 0 0 ; HA CA C N H1 CT C N (AAAA->AAAA)
    18     16     22     23    9 0 0 0 0 0 0 ; CB CA C O CT CT C O (AAAA->AAAA)
    18     16     22     30    9 0 0.8368 1 0 0 1 ; CB CA C N CT CT C N (AAAA->AAAA)
    16     18     19     27    9 0 0.66944 3 0 0.66944 3 ; CA CB HB1 DHG4 CT CT HC DUM_HC (AAAD->AAAA)
    16     18     19     28    9 0 0.66944 3 0 0.66944 3 ; CA CB HB1 DHG5 CT CT HC DUM_HC (AAAD->AAAA)
    16     18     19     29    9 0 0.66944 3 0 0.66944 3 ; CA CB HB1 DHG6 CT CT HC DUM_HC (AAAD->AAAA)
    20     18     19     27    9 0 0.6276 3 0 0.6276 3 ; HB2 CB HB1 DHG4 HC CT HC DUM_HC (AAAD->AAAA)
    20     18     19     28    9 0 0.6276 3 0 0.6276 3 ; HB2 CB HB1 DHG5 HC CT HC DUM_HC (AAAD->AAAA)
    20     18     19     29    9 0 0.6276 3 0 0.6276 3 ; HB2 CB HB1 DHG6 HC CT HC DUM_HC (AAAD->AAAA)
    21     18     19     27    9 0 0.66944 3 0 0.66944 3 ; HB3 CB HB1 DHG4 HC CT HC DUM_HC (AAAD->AAAA)
    21     18     19     28    9 0 0.66944 3 0 0.66944 3 ; HB3 CB HB1 DHG5 HC CT HC DUM_HC (AAAD->AAAA)
    21     18     19     29    9 0 0.66944 3 0 0.66944 3 ; HB3 CB HB1 DHG6 HC CT HC DUM_HC (AAAD->AAAA)
    16     18     21     24    9 0 0.66944 3 0 0.66944 3 ; CA CB HB3 DHG1 CT CT HC DUM_HC (AAAD->AAAA)
    16     18     21     25    9 0 0.66944 3 0 0.66944 3 ; CA CB HB3 DHG2 CT CT HC DUM_HC (AAAD->AAAA)
    16     18     21     26    9 0 0.66944 3 0 0.66944 3 ; CA CB HB3 DHG3 CT CT HC DUM_HC (AAAD->AAAA)
    19     18     21     24    9 0 0.66944 3 0 0.66944 3 ; HB1 CB HB3 DHG1 HC CT HC DUM_HC (AAAD->AAAA)
    19     18     21     25    9 0 0.66944 3 0 0.66944 3 ; HB1 CB HB3 DHG2 HC CT HC DUM_HC (AAAD->AAAA)
    19     18     21     26    9 0 0.66944 3 0 0.66944 3 ; HB1 CB HB3 DHG3 HC CT HC DUM_HC (AAAD->AAAA)
    20     18     21     24    9 0 0.6276 3 0 0.6276 3 ; HB2 CB HB3 DHG1 HC CT HC DUM_HC (AAAD->AAAA)
    20     18     21     25    9 0 0.6276 3 0 0.6276 3 ; HB2 CB HB3 DHG2 HC CT HC DUM_HC (AAAD->AAAA)
    20     18     21     26    9 0 0.6276 3 0 0.6276 3 ; HB2 CB HB3 DHG3 HC CT HC DUM_HC (AAAD->AAAA)
    16     22     30     31    9 180 10.46 2 180 0 2 ; CA C N H CT C N H (AAAA->AAAA)
    16     22     30     32    9 180 10.46 2 180 0 2 ; CA C N CA CT C N CT (AAAA->AAAA)
    23     22     30     31    9 
    23     22     30     32    9 
    22     30     32     33    9 
    22     30     32     34    9 
    22     30     32     35    9 
    31     30     32     33    9 
    31     30     32     34    9 
    31     30     32     35    9 
    30     32     35     36    9 
    30     32     35     37    9 
    33     32     35     36    9 
    33     32     35     37    9 
    34     32     35     36    9 
    34     32     35     37    9 
    32     35     37     38    9 
    32     35     37     39    9 
    36     35     37     38    9 
    36     35     37     39    9 
    35     37     39     40    9 
    35     37     39     41    9 
    35     37     39     42    9 
    38     37     39     40    9 
    38     37     39     41    9 
    38     37     39     42    9 
     2      7      5      6    4 
     5      9      7      8    4 
     9     14     12     13    4 
    12     16     14     15    4 180 4.6024 2 180 0 2 ; C CA N H C CT N H (AAAA->AAAA)
    14     16     22     30    4 105.4 0.75 1 105.4 0 1 ; N CA C N N CT C N (AAAA->AAAA)
    16     30     22     23    4 180 43.932 2 180 0 2 ; CA N C O CT N C O (AAAA->AAAA)
    22     32     30     31    4 
    32     37     35     36    4 
    35     39     37     38    4 
    12     16     14     15    4 180 0 2 180 4.6024 2 ; C CA N H C CT N H (AAAA->AAAA)
    16     30     22     23    4 180 0 2 180 43.932 2 ; CA N C O CT N C O (AAAA->AAAA)
    14     16     22     30    4 105.4 0 1 105.4 0.75 1 ; N CA C N N CT C N (AAAA->AAAA)
     9     12     14     16    9 180 0 2 180 10.46 2 ; CA C N CA CT C N CT (AAAA->AAAA)
    13     12     14     16    9 180 0 2 180 10.46 2 ; O C N CA O C N CT (AAAA->AAAA)
    12     14     16     17    9 0 0 0 0 0 0 ; C N CA HA C N CT H1 (AAAA->AAAA)
    12     14     16     18    9 0 8.368 2 0 0 2 ; C N CA CB C N CT CT (AAAA->AAAA)
    12     14     16     18    9 0 1.6736 3 0 0 3 ; C N CA CB C N CT CT (AAAA->AAAA)
    12     14     16     18    9 0 0 1 0 8.368 1 ; C N CA CB C N CT CT (AAAA->AAAA)
    12     14     16     18    9 0 0 2 0 8.368 2 ; C N CA CB C N CT CT (AAAA->AAAA)
    12     14     16     18    9 0 0 3 0 1.6736 3 ; C N CA CB C N CT CT (AAAA->AAAA)
    12     14     16     22    9 0 1.75728 3 0 0 3 ; C N CA C C N CT C (AAAA->AAAA)
    12     14     16     22    9 0 0 2 0 1.12968 2 ; C N CA C C N CT C (AAAA->AAAA)
    12     14     16     22    9 0 0 3 0 1.75728 3 ; C N CA C C N CT C (AAAA->AAAA)
    15     14     16     17    9 0 0 0 0 0 0 ; H N CA HA H N CT H1 (AAAA->AAAA)
    15     14     16     18    9 0 0 0 0 0 0 ; H N CA CB H N CT CT (AAAA->AAAA)
    15     14     16     22    9 0 0 0 0 0 0 ; H N CA C H N CT C (AAAA->AAAA)
    14     16     18     19    9 0 0 3 0 0.65084 3 ; N CA CB HB1 N CT CT HC (AAAA->AAAA)
    14     16     18     20    9 0 0 3 0 0.65084 3 ; N CA CB HB2 N CT CT HC (AAAA->AAAA)
    14     16     18     21    9 0 0 3 0 0.65084 3 ; N CA CB HB3 N CT CT HC (AAAA->AAAA)
    17     16     18     19    9 0 0 3 0 0.65084 3 ; HA CA CB HB1 H1 CT CT HC (AAAA->AAAA)
    17     16     18     20    9 0 0 3 0 0.65084 3 ; HA CA CB HB2 H1 CT CT HC (AAAA->AAAA)
    17     16     18     21    9 0 0 3 0 0.65084 3 ; HA CA CB HB3 H1 CT CT HC (AAAA->AAAA)
    22     16     18     19    9 0 0 3 0 0.65084 3 ; C CA CB HB1 C CT CT HC (AAAA->AAAA)
    22     16     18     20    9 0 0 3 0 0.65084 3 ; C CA CB HB2 C CT CT HC (AAAA->AAAA)
    22     16     18     21    9 0 0 3 0 0.65084 3 ; C CA CB HB3 C CT CT HC (AAAA->AAAA)
    14     16     22     23    9 0 0 0 0 0 0 ; N CA C O N CT C O (AAAA->AAAA)
    14     16     22     30    9 180 6.61072 2 180 0 2 ; N CA C N N CT C N (AAAA->AAAA)
    14     16     22     30    9 180 2.3012 3 180 0 3 ; N CA C N N CT C N (AAAA->AAAA)
    14     16     22     30    9 180 0 1 180 1.8828 1 ; N CA C N N CT C N (AAAA->AAAA)
    14     16     22     30    9 180 0 2 180 6.61072 2 ; N CA C N N CT C N (AAAA->AAAA)
    14     16     22     30    9 180 0 3 180 2.3012 3 ; N CA C N N CT C N (AAAA->AAAA)
    17     16     22     23    9 180 0.33472 3 180 0 3 ; HA CA C O H1 CT C O (AAAA->AAAA)
    17     16     22     23    9 0 0 1 0 3.3472 1 ; HA CA C O H1 CT C O (AAAA->AAAA)
    17     16     22     23    9 180 0 3 180 0.33472 3 ; HA CA C O H1 CT C O (AAAA->AAAA)
    17     16     22     30    9 0 0 0 0 0 0 ; HA CA C N H1 CT C N (AAAA->AAAA)
    18     16     22     23    9 0 0 0 0 0 0 ; CB CA C O CT CT C O (AAAA->AAAA)
    18     16     22     30    9 0 0.8368 2 0 0 2 ; CB CA C N CT CT C N (AAAA->AAAA)
    18     16     22     30    9 0 1.6736 3 0 0 3 ; CB CA C N CT CT C N (AAAA->AAAA)
    18     16     22     30    9 0 0 1 0 0.8368 1 ; CB CA C N CT CT C N (AAAA->AAAA)
    18     16     22     30    9 0 0 2 0 0.8368 2 ; CB CA C N CT CT C N (AAAA->AAAA)
    18     16     22     30    9 0 0 3 0 1.6736 3 ; CB CA C N CT CT C N (AAAA->AAAA)
    16     22     30     31    9 180 0 2 180 10.46 2 ; CA C N H CT C N H (AAAA->AAAA)
    16     22     30     32    9 180 0 2 180 10.46 2 ; CA C N CA CT C N CT (AAAA->AAAA)

 [ cmap ]
;  ai    aj    ak    al    am funct
