# Supplementary material for: Implementation of adaptive integration method for free energy calculations in molecular systems
Source: PeerJ Comput Sci. 2020 Mar 16;6:e264. doi: 10.7717/peerj-cs.264 (PMC7808261; doi:10.7717/peerj-cs.264)
Supplement: Supplemental Information 1 — Three directories: (1) gmxProgFiles contains source code to build AIM into GROMACS 5.1.4; (2) gmxInputFiles contains input files for GROMACS to reproduce our results; (3) AnalysisFiles contains Jupyter notebook files for analyzing results producing graphs. [file peerj-cs-06-264-s001.gz › gmxInputFiles/methane_em.mdp]

define                  =  -DFLEXIBLE
integrator              =  steep
nsteps                  =  1000 

nstlog                  =  0
nstenergy               =  0
nstxout                 =  0
nstxout-compressed      =  0
nstvout                 =  0
nstfout                 =  0

nstlist                 =  1
pbc                     =  xyz
rlist                   =  1.0
cutoff-scheme           =  verlet

coulombtype             =  PME
rcoulomb                =  1.0
vdwtype                 =  Cut-off
vdw-modifier            =  Potential-shift-Verlet
rvdw                    =  1.0
