# Supplementary material for: Implementation of adaptive integration method for free energy calculations in molecular systems
Source: PeerJ Comput Sci. 2020 Mar 16;6:e264. doi: 10.7717/peerj-cs.264 (PMC7808261; doi:10.7717/peerj-cs.264)
Supplement: Supplemental Information 1 — Three directories: (1) gmxProgFiles contains source code to build AIM into GROMACS 5.1.4; (2) gmxInputFiles contains input files for GROMACS to reproduce our results; (3) AnalysisFiles contains Jupyter notebook files for analyzing results producing graphs. [file peerj-cs-06-264-s001.gz › gmxInputFiles/methane.gro]

Methane in water
 1793
    1ALAB    CB    1   2.226   1.721   1.256 -0.4133 -0.1052  0.1057
    1ALAB   HB1    2   2.172   1.671   1.175  0.2212  0.5850 -0.7599
    1ALAB   HB2    3   2.299   1.792   1.217 -0.0271 -0.7300 -0.3439
    1ALAB   HB3    4   2.160   1.787   1.312  1.4332  2.1491 -0.2182
    1ALAB   HB4    5   2.283   1.644   1.308  2.9493  2.7432  1.0201
    2SOL     OW    6   0.781   2.382   1.960  0.2133 -0.0895  0.2607
    2SOL    HW1    7   0.826   2.310   1.916  1.7688  1.4333 -0.7735
    2SOL    HW2    8   0.732   2.339   2.031  1.9546 -2.0526  0.4053
    3SOL     OW    9   1.366   0.567   0.265 -0.6677  0.3300  0.8826
    3SOL    HW1   10   1.356   0.662   0.268  0.6811  0.5643 -0.5910
    3SOL    HW2   11   1.277   0.534   0.253 -1.0713  1.4609  0.6277
    4SOL     OW   12   0.455   0.258   0.855 -0.3772 -0.1070 -0.7769
    4SOL    HW1   13   0.523   0.281   0.918 -1.3131  1.3199 -0.2380
    4SOL    HW2   14   0.500   0.255   0.771  1.3163 -3.9280  0.0537
    5SOL     OW   15   2.650   0.635   0.658  0.3249 -0.1472 -0.0442
    5SOL    HW1   16   2.640   0.645   0.753  0.6399 -0.1742 -0.0063
    5SOL    HW2   17   2.661   0.724   0.626  2.5284 -0.2542  0.2234
    6SOL     OW   18   1.391   1.969   0.553 -0.1608 -0.1419  0.3796
    6SOL    HW1   19   1.366   1.918   0.630  0.2955  1.3239  1.5561
    6SOL    HW2   20   1.482   1.944   0.536  0.0288  0.1742  0.8903
    7SOL     OW   21   1.781   0.381   1.087 -0.0253 -0.0458 -0.1998
    7SOL    HW1   22   1.776   0.352   0.996 -0.5382 -2.0951  0.4421
    7SOL    HW2   23   1.739   0.311   1.138 -0.1329  1.2341  1.5898
    8SOL     OW   24   0.759   2.067   1.849  0.4329  0.1724 -0.3004
    8SOL    HW1   25   0.671   2.105   1.840 -0.0146 -0.8188 -0.2010
    8SOL    HW2   26   0.811   2.110   1.781  0.1298  1.4759  0.2467
    9SOL     OW   27   0.531   2.720   0.229 -0.4685 -0.0503 -0.0566
    9SOL    HW1   28   0.510   2.699   0.320 -1.1182  0.2942 -0.1230
    9SOL    HW2   29   0.524   2.815   0.224 -1.0691 -0.1141 -0.6140
   10SOL     OW   30   0.817   0.572   1.377 -0.4892 -0.2220  0.3463
   10SOL    HW1   31   0.757   0.638   1.413 -2.0707 -0.1943 -2.0895
   10SOL    HW2   32   0.776   0.488   1.398  0.3335 -0.3834  1.4272
   11SOL     OW   33   2.239   2.928   0.484  0.3140  0.7438 -0.5246
   11SOL    HW1   34   2.237   2.843   0.529  2.4987 -1.1967 -3.6888
   11SOL    HW2   35   2.182   2.916   0.408  2.5303  1.1066 -2.3691
   12SOL     OW   36   0.127   1.527   2.017 -0.2275 -0.1557  0.1316
   12SOL    HW1   37   0.081   1.532   2.101  0.6148  2.5861  0.5283
   12SOL    HW2   38   0.216   1.500   2.041 -0.3271 -0.6572 -0.0543
   13SOL     OW   39   2.079   1.137   0.777 -0.4692 -0.5256 -0.2159
   13SOL    HW1   40   1.986   1.128   0.755 -0.3637  0.0466 -0.9664
   13SOL    HW2   41   2.117   1.051   0.755 -0.4643 -0.1360 -1.8965
   14SOL     OW   42   2.657   0.895   0.623  0.2043  0.0281  0.5496
   14SOL    HW1   43   2.720   0.950   0.576  0.7270 -0.7861  0.2763
   14SOL    HW2   44   2.589   0.875   0.558  1.1388 -1.4413 -0.0267
   15SOL     OW   45   2.922   2.446   2.059 -0.1004  0.3130 -0.3034
   15SOL    HW1   46   2.845   2.493   2.091 -0.7686 -0.5824 -0.5555
   15SOL    HW2   47   2.947   2.493   1.980  0.5240  1.5010  0.5714
   16SOL     OW   48   0.239   0.670   0.389 -0.4728 -0.4530 -0.3429
   16SOL    HW1   49   0.261   0.685   0.481  0.0811  1.2330 -0.7119
   16SOL    HW2   50   0.264   0.751   0.345  0.6574 -1.7452 -2.2354
   17SOL     OW   51   2.802   1.510   1.417 -0.0176 -0.0781 -0.3924
   17SOL    HW1   52   2.893   1.535   1.433 -0.2244  1.1190 -0.9500
   17SOL    HW2   53   2.755   1.593   1.415 -1.1695 -0.7073  0.1323
   18SOL     OW   54   0.438   1.824   1.773 -0.9104  0.1823 -0.2323
   18SOL    HW1   55   0.376   1.868   1.832 -1.4985 -0.7966 -0.0941
   18SOL    HW2   56   0.435   1.876   1.693 -0.3506  1.3354  0.4788
   19SOL     OW   57   2.720   2.458   0.761 -0.1062 -0.5562  0.4401
   19SOL    HW1   58   2.698   2.463   0.669 -2.4329  0.2810  0.9829
   19SOL    HW2   59   2.774   2.536   0.778  1.4167 -1.3726 -0.4128
   20SOL     OW   60   0.455   1.464   1.198 -0.1464  0.5564  0.3239
   20SOL    HW1   61   0.442   1.531   1.131  1.3240 -1.0298 -1.7041
   20SOL    HW2   62   0.550   1.461   1.210 -0.1194 -1.4170 -0.0002
   21SOL     OW   63   0.854   2.939   2.056 -0.2141 -0.1492  0.1860
   21SOL    HW1   64   0.767   2.902   2.070 -0.1340 -0.6293 -0.5357
   21SOL    HW2   65   0.911   2.885   2.110 -0.3987  0.3916  0.9435
   22SOL     OW   66   0.390   0.528   0.655 -0.0953  0.3889  0.1999
   22SOL    HW1   67   0.328   0.463   0.621  0.0118  0.1706  0.4191
   22SOL    HW2   68   0.474   0.502   0.618 -0.4568  1.9795 -1.9458
   23SOL     OW   69   0.130   0.293   1.313  0.0770 -0.1407  0.1870
   23SOL    HW1   70   0.190   0.244   1.257  0.1941 -0.8911  0.9495
   23SOL    HW2   71   0.065   0.328   1.253  0.2373 -0.8753 -0.4351
   24SOL     OW   72   0.412   2.280   0.609 -0.0351  0.0134 -0.5417
   24SOL    HW1   73   0.507   2.276   0.614 -0.0847 -0.2132  0.4400
   24SOL    HW2   74   0.393   2.290   0.516  0.9096 -1.0806 -0.8717
   25SOL     OW   75   0.721   1.861   1.167  0.0922  0.0008 -0.1365
   25SOL    HW1   76   0.634   1.835   1.199 -0.1411  0.1831 -0.6061
   25SOL    HW2   77   0.782   1.810   1.220 -0.3350 -0.9564 -0.5384
   26SOL     OW   78   1.510   0.348   1.762 -0.1002  0.3002  0.1182
   26SOL    HW1   79   1.435   0.387   1.716 -1.6436 -1.0338  1.3930
   26SOL    HW2   80   1.586   0.389   1.721 -1.5022  1.7786 -1.1829
   27SOL     OW   81   0.261   1.526   0.888 -0.0713  0.0727  0.3778
   27SOL    HW1   82   0.277   1.445   0.937 -0.8107  0.3582  1.1062
   27SOL    HW2   83   0.342   1.576   0.897  0.4030 -0.5797 -0.0962
   28SOL     OW   84   0.584   0.401   1.051 -0.1550 -0.3357  0.7374
   28SOL    HW1   85   0.611   0.385   1.141 -1.0499  0.5592  1.1870
   28SOL    HW2   86   0.556   0.493   1.050 -0.4631 -0.4211 -0.3682
   29SOL     OW   87   1.513   0.090   0.983  0.0787 -0.4906  0.6315
   29SOL    HW1   88   1.450   0.161   0.990  1.3657  0.7838 -0.2918
   29SOL    HW2   89   1.573   0.103   1.057 -0.2714 -1.2667  1.0740
   30SOL     OW   90   2.120   1.731   0.929 -0.7177 -0.0337 -0.0692
   30SOL    HW1   91   2.170   1.652   0.949  0.1362  1.0186  2.2793
   30SOL    HW2   92   2.154   1.760   0.844  1.0292 -0.6204  0.3944
   31SOL     OW   93   0.921   1.248   1.655 -0.3717  0.1058  0.0896
   31SOL    HW1   94   0.981   1.244   1.729 -1.1216  1.4169  0.8003
   31SOL    HW2   95   0.888   1.158   1.645 -0.4736 -0.0322  1.5261
   32SOL     OW   96   1.211   2.094   0.381  0.0612 -0.6928  0.3867
   32SOL    HW1   97   1.204   2.034   0.306  0.1054 -0.6188  0.3233
   32SOL    HW2   98   1.286   2.062   0.431 -0.1487 -0.9181  0.5568
   33SOL     OW   99   2.822   0.043   1.508 -0.4047  0.2106 -0.5017
   33SOL    HW1  100   2.834   0.073   1.598  1.5189  3.3779 -1.6474
   33SOL    HW2  101   2.887  -0.026   1.496 -0.2914  0.1625  0.3574
   34SOL     OW  102   2.078   1.318   0.000  0.0255  0.0793 -0.3688
   34SOL    HW1  103   2.047   1.270  -0.076  1.6908 -0.0695 -1.0005
   34SOL    HW2  104   2.111   1.251   0.060 -0.2770  0.2623  0.0085
   35SOL     OW  105   0.294   2.755   0.043 -0.3169 -0.4331 -0.6560
   35SOL    HW1  106   0.332   2.667   0.044 -0.0409 -0.3110 -0.2279
   35SOL    HW2  107   0.268   2.768  -0.049  1.2157 -0.2880 -1.1012
   36SOL     OW  108   1.832   0.961   1.562 -0.1508  0.0725 -0.0448
   36SOL    HW1  109   1.805   0.885   1.615 -0.5945  1.2066  1.4262
   36SOL    HW2  110   1.847   0.925   1.475 -0.6090 -1.6633  0.5428
   37SOL     OW  111   2.129   1.588   0.562 -0.6317 -0.7397 -0.8760
   37SOL    HW1  112   2.192   1.516   0.568  0.0651 -0.0571  0.4928
   37SOL    HW2  113   2.133   1.616   0.471  0.3515 -1.3350 -1.0328
   38SOL     OW  114   2.288   1.016   1.474 -0.5197 -0.1795  0.2123
   38SOL    HW1  115   2.274   0.973   1.559 -0.6778 -1.5003 -0.4629
   38SOL    HW2  116   2.203   1.055   1.453 -0.5331 -0.0083  0.5722
   39SOL     OW  117   1.369   2.475   1.787  0.2543  0.9550  0.8962
   39SOL    HW1  118   1.446   2.466   1.731  0.0088  0.8265  0.5766
   39SOL    HW2  119   1.309   2.530   1.737 -1.0207 -1.2190 -0.1146
   40SOL     OW  120   2.624   0.031   0.547  0.0744  0.3843  0.4893
   40SOL    HW1  121   2.677   0.046   0.625  1.1929  0.3972 -0.2543
   40SOL    HW2  122   2.613  -0.064   0.543 -1.1501  0.4595  1.3896
   41SOL     OW  123   1.685   2.418   0.018  0.4939 -0.0592 -0.2720
   41SOL    HW1  124   1.698   2.493  -0.040 -0.0054  0.2905  0.0578
   41SOL    HW2  125   1.772   2.380   0.028  1.0562  1.4012  0.7971
   42SOL     OW  126   0.630   0.806   1.172  0.0763  0.0570  0.0093
   42SOL    HW1  127   0.571   0.756   1.116  0.6333 -0.3071 -0.2684
   42SOL    HW2  128   0.612   0.775   1.260 -1.9185  1.7558  0.2547
   43SOL     OW  129   1.924   0.196   1.762  0.3111  0.2221  0.1047
   43SOL    HW1  130   1.938   0.177   1.855 -0.2924 -0.2814  0.0980
   43SOL    HW2  131   1.857   0.133   1.735  0.4229  0.4250 -0.6513
   44SOL     OW  132   0.369   0.261   1.464 -0.3006  0.0466 -0.1472
   44SOL    HW1  133   0.394   0.176   1.427  1.4059 -0.3143  1.6214
   44SOL    HW2  134   0.286   0.282   1.423 -0.7738 -2.4798 -0.6474
   45SOL     OW  135   1.118   2.639   1.379 -0.0410 -0.1328  0.4164
   45SOL    HW1  136   1.098   2.546   1.382 -0.3443 -0.1576 -1.1637
   45SOL    HW2  137   1.033   2.683   1.381 -0.1191 -0.0552 -1.7936
   46SOL     OW  138   1.641   2.437   1.692  0.6321 -0.0272 -0.2845
   46SOL    HW1  139   1.630   2.520   1.738 -0.1401 -1.0823  1.5363
   46SOL    HW2  140   1.734   2.416   1.704  0.1268 -1.1780  2.5924
   47SOL     OW  141   0.579   2.545   0.769  0.4319  0.3497 -0.4909
   47SOL    HW1  142   0.509   2.507   0.823 -0.7498  1.0199 -1.5098
   47SOL    HW2  143   0.651   2.483   0.778 -0.2942 -0.4040  0.5407
   48SOL     OW  144   0.100   1.575   1.544 -0.2096  0.3942 -0.3354
   48SOL    HW1  145   0.067   1.637   1.610 -2.2635 -1.4253  0.4565
   48SOL    HW2  146   0.157   1.516   1.593  0.9052  0.9599 -0.8936
   49SOL     OW  147   1.095   0.325   1.271  0.2666 -0.8379 -0.3243
   49SOL    HW1  148   1.191   0.321   1.270  0.3064 -0.2211 -1.7809
   49SOL    HW2  149   1.074   0.397   1.212 -1.0669  0.2561  1.4023
   50SOL     OW  150   2.225   2.959   1.524 -0.1494  0.0554  0.4113
   50SOL    HW1  151   2.313   2.972   1.559  0.9712 -2.6875 -1.0970
   50SOL    HW2  152   2.232   2.979   1.431 -1.7738  2.0452  0.6341
   51SOL     OW  153   0.190   2.624   1.571  0.2258  0.7274  0.3898
   51SOL    HW1  154   0.257   2.652   1.633 -0.6578 -0.3011  1.8795
   51SOL    HW2  155   0.190   2.528   1.576  0.3760  0.5871 -1.5083
   52SOL     OW  156   0.244   1.994   1.905  0.4169  0.0664  0.0607
   52SOL    HW1  157   0.183   1.939   1.953  0.4011 -2.7585 -2.8043
   52SOL    HW2  158   0.204   2.081   1.903 -3.7976 -1.6833 -1.9080
   53SOL     OW  159   1.724   1.665   0.067  0.2986  0.3914 -0.1298
   53SOL    HW1  160   1.673   1.743   0.042 -0.9926 -0.0607  0.9483
   53SOL    HW2  161   1.746   1.680   0.159  1.1293  0.0404 -0.2670
   54SOL     OW  162   1.103   2.359   1.395  0.3064  0.1965  0.8855
   54SOL    HW1  163   1.099   2.359   1.490  1.6440 -1.5291  0.9835
   54SOL    HW2  164   1.183   2.311   1.373  0.7765  1.7406 -1.1027
   55SOL     OW  165   1.471   2.661   0.040  0.7167  0.3268  0.5401
   55SOL    HW1  166   1.530   2.720   0.086  0.2174  0.6583  0.7650
   55SOL    HW2  167   1.528   2.601  -0.008  1.2918 -0.8051  2.5397
   56SOL     OW  168   1.974   0.292   2.062  0.1844  0.0769  0.2121
   56SOL    HW1  169   2.058   0.309   2.019  1.2627 -1.4983  1.5436
   56SOL    HW2  170   1.912   0.348   2.016  2.1696  2.2395 -0.0256
   57SOL     OW  171   1.046   0.886   1.049 -0.7292 -0.4135 -0.2251
   57SOL    HW1  172   0.994   0.844   1.118 -1.6199 -1.3886 -1.4262
   57SOL    HW2  173   0.984   0.895   0.976 -0.1004  1.5427 -0.5681
   58SOL     OW  174   0.033   0.287   0.897 -0.1818  0.3568  1.0800
   58SOL    HW1  175   0.037   0.297   0.802 -0.3729 -1.8408  0.8059
   58SOL    HW2  176   0.124   0.290   0.926 -0.1030  0.6961  0.8038
   59SOL     OW  177   2.307   2.143   0.994 -0.4074  0.2957 -0.1546
   59SOL    HW1  178   2.374   2.090   0.951  0.3825  0.8253  0.3707
   59SOL    HW2  179   2.352   2.225   1.014 -0.0627 -0.5800  3.3811
   60SOL     OW  180   0.261   1.281   0.422 -0.0080  0.3963  0.2760
   60SOL    HW1  181   0.211   1.341   0.477 -1.2431 -0.2715 -0.0617
   60SOL    HW2  182   0.272   1.202   0.476  0.6183  0.5046  0.3143
   61SOL     OW  183   1.394   2.091   0.819 -0.6021 -0.0776 -0.0349
   61SOL    HW1  184   1.441   2.067   0.739 -2.8077 -0.1876 -1.3768
   61SOL    HW2  185   1.339   2.015   0.838 -1.5378  0.7066  0.4496
   62SOL     OW  186   1.233   2.663   2.026  0.3334 -0.0267  0.1658
   62SOL    HW1  187   1.305   2.705   1.980 -0.2702 -0.2321 -1.0166
   62SOL    HW2  188   1.177   2.628   1.956 -1.6779  1.3741  0.9867
   63SOL     OW  189   0.862   0.694   1.123 -0.9320 -0.4626  0.2770
   63SOL    HW1  190   0.850   0.653   1.209 -0.3072 -1.4177 -0.0703
   63SOL    HW2  191   0.787   0.753   1.114  0.0669  1.2710  2.3574
   64SOL     OW  192   1.488   0.292   0.712 -0.1809  0.1480 -0.7144
   64SOL    HW1  193   1.401   0.318   0.743  0.2349  0.0551  0.5918
   64SOL    HW2  194   1.481   0.197   0.699 -0.0318  0.0019  0.2422
   65SOL     OW  195   0.743   2.480   1.642  0.2848 -0.0765  0.2840
   65SOL    HW1  196   0.761   2.572   1.663 -1.2009  0.2316  0.3438
   65SOL    HW2  197   0.670   2.457   1.700  0.2163 -1.1032 -0.1970
   66SOL     OW  198   0.067   1.839   2.044 -0.4257 -0.3500 -0.2048
   66SOL    HW1  199   0.059   1.744   2.049  1.8429 -0.6102 -0.6985
   66SOL    HW2  200   0.076   1.867   2.136 -0.2720 -0.7073 -0.1094
   67SOL     OW  201   2.154   2.507   1.881 -0.4263  0.4944  0.7727
   67SOL    HW1  202   2.172   2.479   1.971  1.6316  1.5537  0.7215
   67SOL    HW2  203   2.221   2.464   1.828  0.0990  2.0837  0.1182
   68SOL     OW  204   0.415   2.949   0.957 -0.4971  0.1555  0.4081
   68SOL    HW1  205   0.487   2.908   0.908 -0.4956  0.2547  0.3278
   68SOL    HW2  206   0.388   3.022   0.902 -1.1127 -0.2847  0.1186
   69SOL     OW  207   0.476   0.726   0.020  0.2895 -0.2766 -0.3388
   69SOL    HW1  208   0.396   0.693  -0.022 -0.5921 -0.0718  1.1113
   69SOL    HW2  209   0.473   0.821   0.007  0.2930 -0.2679 -0.2767
   70SOL     OW  210   2.797   2.798   1.076  0.4829  0.0891  0.0815
   70SOL    HW1  211   2.832   2.719   1.119  1.1514  0.1254 -0.3658
   70SOL    HW2  212   2.819   2.869   1.135  1.8247  0.2008 -0.5012
   71SOL     OW  213   2.134   2.325   0.001 -0.3630  0.0545  0.2492
   71SOL    HW1  214   2.190   2.355   0.073 -0.1051  1.8696 -0.6452
   71SOL    HW2  215   2.045   2.345   0.030 -0.4206 -0.9544  0.8188
   72SOL     OW  216   0.401   0.560   1.461  0.3009 -0.3518  0.4560
   72SOL    HW1  217   0.325   0.608   1.495  1.6505  1.8094  0.6013
   72SOL    HW2  218   0.385   0.469   1.486 -1.6059  0.2486  1.6259
   73SOL     OW  219   1.948   1.384   0.565  0.1604 -0.1331 -0.2568
   73SOL    HW1  220   1.921   1.399   0.656 -1.0607  1.0448 -0.7672
   73SOL    HW2  221   1.994   1.465   0.541  1.5391 -0.9149 -0.3460
   74SOL     OW  222   1.868   2.193   0.016  0.6676 -0.0299 -1.3083
   74SOL    HW1  223   1.905   2.108  -0.006  1.1884  0.6582 -3.3269
   74SOL    HW2  224   1.829   2.224  -0.065 -2.0271  0.4786  0.0722
   75SOL     OW  225   0.965   0.272   1.778 -0.4913  0.2870 -0.9928
   75SOL    HW1  226   1.041   0.318   1.813 -1.6694  0.8056  1.0523
   75SOL    HW2  227   0.892   0.332   1.791 -2.0940 -1.9833  1.7483
   76SOL     OW  228   0.053   0.537   0.174 -0.0989  0.5589  0.1521
   76SOL    HW1  229   0.078   0.563   0.263  0.2028  0.8283 -0.0083
   76SOL    HW2  230   0.049   0.442   0.176 -1.9494  0.5999  0.9586
   77SOL     OW  231   2.070   1.832   1.919 -0.0647  0.1508 -0.3621
   77SOL    HW1  232   2.163   1.854   1.908 -0.3631  0.7937 -1.8063
   77SOL    HW2  233   2.042   1.800   1.833 -1.5802  1.5820 -0.4630
   78SOL     OW  234   0.364   1.760   0.394  0.6337 -0.3492  0.4184
   78SOL    HW1  235   0.378   1.848   0.360  1.0106 -0.3592  0.5429
   78SOL    HW2  236   0.411   1.702   0.333 -1.1706 -0.6522 -0.7445
   79SOL     OW  237   0.073   0.850   1.697  0.3341 -0.3119  0.7285
   79SOL    HW1  238   0.050   0.890   1.781  2.5878 -0.4619  1.4939
   79SOL    HW2  239  -0.009   0.848   1.648 -1.1044 -0.3757  2.9787
   80SOL     OW  240   1.252   0.237   0.467  0.1913  0.3761  0.0936
   80SOL    HW1  241   1.221   0.320   0.502  0.9875 -0.0694  1.9928
   80SOL    HW2  242   1.172   0.188   0.448 -0.3199  0.5072  1.7297
   81SOL     OW  243   1.099   1.598   1.641 -0.3416  0.6226  0.0765
   81SOL    HW1  244   1.105   1.542   1.564 -0.3043 -0.1084  0.5927
   81SOL    HW2  245   1.177   1.654   1.638  0.3495 -0.3075  0.2687
   82SOL     OW  246   1.010   0.077   0.462  0.0871  0.3638  0.0582
   82SOL    HW1  247   0.974   0.081   0.551  1.1776 -0.4297  0.5597
   82SOL    HW2  248   0.936   0.096   0.405 -1.3409 -1.9290  1.0112
   83SOL     OW  249   2.122   2.746   0.030  0.3181 -0.1117 -0.0879
   83SOL    HW1  250   2.128   2.700   0.114 -0.0078  1.0631  0.6109
   83SOL    HW2  251   2.183   2.820   0.040 -1.3059  1.2715 -0.0320
   84SOL     OW  252   2.311   2.623   1.645  0.7453 -0.2624 -0.0635
   84SOL    HW1  253   2.365   2.623   1.566  0.2064  0.2703 -0.4377
   84SOL    HW2  254   2.373   2.622   1.717  1.2523 -0.0159 -0.4932
   85SOL     OW  255   0.735   2.839   0.592 -0.2247 -0.1171 -0.4200
   85SOL    HW1  256   0.789   2.906   0.633  0.3170 -0.1302 -1.0831
   85SOL    HW2  257   0.778   2.756   0.615 -1.0156 -0.2642  0.5800
   86SOL     OW  258   1.968   1.714   1.692 -0.4642 -0.7322 -0.0037
   86SOL    HW1  259   2.031   1.672   1.634  1.0436 -1.3898  2.0269
   86SOL    HW2  260   1.890   1.728   1.637  0.9739 -1.0411 -2.2283
   87SOL     OW  261   2.197   0.041   0.976  0.2571  0.0016 -0.7559
   87SOL    HW1  262   2.146   0.045   0.895 -0.6612  2.2955 -0.1430
   87SOL    HW2  263   2.219   0.132   0.995 -0.1492 -0.3779  1.9141
   88SOL     OW  264   0.830   1.606   0.826  0.2655  0.0366  0.0251
   88SOL    HW1  265   0.752   1.591   0.773  1.5271 -1.7334 -1.4430
   88SOL    HW2  266   0.838   1.702   0.830  0.1830  0.2677 -3.1753
   89SOL     OW  267   1.001   0.519   1.544  0.0161 -0.4661  0.4213
   89SOL    HW1  268   0.949   0.551   1.617 -1.5200 -0.0460 -0.8010
   89SOL    HW2  269   0.957   0.552   1.466  0.8616 -1.9414 -0.7518
   90SOL     OW  270   2.958   1.352   1.748  0.4454 -0.0413 -0.1752
   90SOL    HW1  271   3.042   1.397   1.752  0.4137 -0.0657  2.1095
   90SOL    HW2  272   2.965   1.293   1.673  2.6172 -0.3431  0.2199
   91SOL     OW  273   2.832   2.225   0.849 -0.2284 -0.0278  0.4343
   91SOL    HW1  274   2.789   2.304   0.816  0.5518  0.6830  1.0675
   91SOL    HW2  275   2.909   2.258   0.895 -0.4983 -1.0883  1.6895
   92SOL     OW  276   1.067   1.106   0.685 -0.1377  0.1847  0.8642
   92SOL    HW1  277   1.006   1.095   0.758  0.0172  1.0322  1.1334
   92SOL    HW2  278   1.026   1.061   0.611 -0.0465 -1.1646  1.5983
   93SOL     OW  279   1.349   0.746   1.532 -0.0869  0.4739 -0.2732
   93SOL    HW1  280   1.277   0.810   1.534  0.4126  1.0317 -0.0594
   93SOL    HW2  281   1.383   0.745   1.621  1.4284  1.6736 -0.7923
   94SOL     OW  282   0.374   0.530   0.228 -0.0951 -0.1642  0.3435
   94SOL    HW1  283   0.412   0.601   0.176 -0.5453 -0.6782 -0.7258
   94SOL    HW2  284   0.317   0.574   0.291  0.1966  0.4546  0.1816
   95SOL     OW  285   1.982   0.682   1.618 -0.0898  0.0266 -0.1227
   95SOL    HW1  286   2.015   0.599   1.583 -0.2847 -0.3176  0.4954
   95SOL    HW2  287   1.890   0.665   1.638  0.1829 -0.0173  1.2194
   96SOL     OW  288   0.137   2.070   0.349 -0.3998  0.0933 -0.6155
   96SOL    HW1  289   0.171   2.040   0.433  0.0414 -1.2669 -1.2618
   96SOL    HW2  290   0.046   2.041   0.348 -0.1009 -0.8787 -1.0461
   97SOL     OW  291   0.860   2.663   0.220  0.3967  0.6303  0.1081
   97SOL    HW1  292   0.790   2.686   0.159 -0.2091  1.8380  1.1813
   97SOL    HW2  293   0.918   2.739   0.219  0.8619  0.2820  0.3602
   98SOL     OW  294   0.013   1.451   0.077 -0.0495 -0.1968  0.7415
   98SOL    HW1  295  -0.003   1.368   0.032  2.5077  0.2560 -1.2891
   98SOL    HW2  296   0.034   1.513   0.007 -1.9084  2.2686  2.1710
   99SOL     OW  297   1.895   1.540   1.023 -0.3918  0.4259 -0.5484
   99SOL    HW1  298   1.962   1.597   0.984  1.0683 -0.0515  1.1472
   99SOL    HW2  299   1.925   1.451   1.005 -0.1869  0.2008  0.8008
  100SOL     OW  300   1.922   0.743   0.292 -0.0910  0.7663 -0.0432
  100SOL    HW1  301   1.876   0.792   0.360 -1.1852 -0.9785  0.5112
  100SOL    HW2  302   2.004   0.717   0.332  0.0716  1.2844 -0.0244
  101SOL     OW  303   0.695   0.345   1.399  0.6072 -0.1242  0.2424
  101SOL    HW1  304   0.613   0.341   1.449 -2.0475 -0.7823 -3.6775
  101SOL    HW2  305   0.712   0.254   1.374  0.6812  0.3500 -1.5733
  102SOL     OW  306   2.210   2.677   0.626  0.6230  0.0241  0.2890
  102SOL    HW1  307   2.253   2.635   0.700  1.0230  1.3328  0.8198
  102SOL    HW2  308   2.161   2.606   0.584 -0.7900 -0.4988  2.6191
  103SOL     OW  309   1.948   2.607   1.775  0.6457 -0.0255  0.0104
  103SOL    HW1  310   1.931   2.667   1.848 -1.7530 -0.8838  0.2361
  103SOL    HW2  311   2.019   2.550   1.806 -0.4321 -0.4788  1.7532
  104SOL     OW  312   1.977   2.838   1.571  0.2025 -0.3582 -0.1769
  104SOL    HW1  313   1.984   2.756   1.620  1.6079  0.3937  0.9715
  104SOL    HW2  314   2.063   2.879   1.580  0.0121  0.5446 -2.0109
  105SOL     OW  315   2.371   1.225   1.136 -0.2890 -0.2761  0.0289
  105SOL    HW1  316   2.433   1.210   1.207  0.3531 -2.2324 -0.8804
  105SOL    HW2  317   2.297   1.269   1.177  0.3809 -0.6838  1.7527
  106SOL     OW  318   2.639   0.441   1.063 -0.1320  0.2021 -0.1948
  106SOL    HW1  319   2.623   0.370   1.001  0.5296  0.1735 -0.3438
  106SOL    HW2  320   2.616   0.405   1.148  0.3006 -0.2297 -0.2584
  107SOL     OW  321   0.816   0.763   1.763  0.1526  0.1188  0.0881
  107SOL    HW1  322   0.895   0.809   1.794  0.7598  0.6728 -2.0739
  107SOL    HW2  323   0.813   0.683   1.815  1.4463  0.6509  1.0613
  108SOL     OW  324   0.281   1.248   1.022  0.7794  0.0535 -0.5115
  108SOL    HW1  325   0.340   1.279   1.091 -0.6001  0.8800  0.3609
  108SOL    HW2  326   0.263   1.157   1.045  0.7640  0.1650 -0.0657
  109SOL     OW  327   2.803   0.627   1.646  0.6225  0.4586 -0.2395
  109SOL    HW1  328   2.819   0.541   1.609  1.0526  0.3062  0.2881
  109SOL    HW2  329   2.831   0.620   1.738  0.3771  1.0662 -0.1094
  110SOL     OW  330   1.795   2.911   1.746 -0.2327 -0.2140  0.7371
  110SOL    HW1  331   1.872   2.906   1.689 -1.5348 -0.3460 -1.1092
  110SOL    HW2  332   1.735   2.845   1.710 -1.5715  0.5356  1.5355
  111SOL     OW  333   0.927   0.618   0.868  0.2422  0.0832  0.0248
  111SOL    HW1  334   0.850   0.616   0.811  0.6679  0.8142 -0.5923
  111SOL    HW2  335   0.893   0.645   0.953 -0.1540  0.6538 -0.3097
  112SOL     OW  336   0.532   0.935   0.448  0.1781  0.2809 -0.6486
  112SOL    HW1  337   0.538   0.839   0.456 -0.7155  0.3182  0.9098
  112SOL    HW2  338   0.614   0.961   0.406  1.4567 -0.9628  0.9497
  113SOL     OW  339   1.316   1.810   0.774  0.4576 -0.0083  0.3441
  113SOL    HW1  340   1.257   1.799   0.848 -0.6778 -0.8768 -0.6545
  113SOL    HW2  341   1.386   1.746   0.789  0.3345 -0.0483  0.7486
  114SOL     OW  342   0.908   0.037   1.652  0.2694 -0.2026  0.1755
  114SOL    HW1  343   0.953   0.048   1.568  1.0456 -0.6089  0.5205
  114SOL    HW2  344   0.906   0.125   1.690 -0.1557 -0.0038 -0.2996
  115SOL     OW  345   2.497   2.328   0.972 -0.4022  0.4664 -0.2655
  115SOL    HW1  346   2.477   2.403   1.028 -0.5480 -1.0135  1.7930
  115SOL    HW2  347   2.590   2.311   0.989 -0.3082  0.3339 -0.9180
  116SOL     OW  348   1.403   2.225   1.307 -0.2530 -0.5804  0.4158
  116SOL    HW1  349   1.462   2.158   1.342 -0.1417 -0.8595 -0.3017
  116SOL    HW2  350   1.434   2.241   1.218  0.1573  0.9385  0.7930
  117SOL     OW  351   0.035   0.291   0.628  0.5930 -0.2175 -0.3276
  117SOL    HW1  352  -0.032   0.350   0.594 -0.5225 -1.9086 -1.2217
  117SOL    HW2  353   0.112   0.309   0.575  0.3871  0.6644 -0.3412
  118SOL     OW  354   1.704   2.519   1.406 -0.3011 -0.0595 -0.0063
  118SOL    HW1  355   1.723   2.611   1.422  1.3963 -0.6616  1.7326
  118SOL    HW2  356   1.771   2.471   1.455 -0.3031 -2.2265 -1.9602
  119SOL     OW  357   1.780   1.188   0.461 -0.0490 -0.5633 -0.0586
  119SOL    HW1  358   1.842   1.251   0.496  0.5817 -0.7972 -0.7166
  119SOL    HW2  359   1.835   1.124   0.415 -0.7161 -1.2479  0.0732
  120SOL     OW  360   2.379   0.962   0.970 -0.0011 -0.5054  0.7113
  120SOL    HW1  361   2.382   1.057   0.961 -0.4305 -0.2330  2.9845
  120SOL    HW2  362   2.343   0.931   0.886  0.2255  1.2986 -0.0928
  121SOL     OW  363   1.614   2.824   1.440 -0.2618 -0.2592 -0.4370
  121SOL    HW1  364   1.682   2.891   1.430 -2.7216  2.2557 -1.7494
  121SOL    HW2  365   1.566   2.826   1.357 -2.1128 -1.7182  0.5271
  122SOL     OW  366   2.508   2.826   1.164 -0.1649 -0.0878  0.0166
  122SOL    HW1  367   2.487   2.913   1.198 -1.1827 -0.6194  0.7948
  122SOL    HW2  368   2.594   2.837   1.123  0.5069  0.9120  1.5617
  123SOL     OW  369   0.880   1.658   0.229 -0.4521 -0.3063 -0.0479
  123SOL    HW1  370   0.840   1.682   0.313  2.3434  1.6127  0.8694
  123SOL    HW2  371   0.963   1.616   0.253 -0.1997 -0.9465 -1.8694
  124SOL     OW  372   2.744   2.784   0.033  0.4781  0.4982 -0.2882
  124SOL    HW1  373   2.828   2.743   0.051  0.2163  0.2575  0.4101
  124SOL    HW2  374   2.734   2.851   0.101  0.6961  1.4378 -1.1465
  125SOL     OW  375   1.565   0.753   1.968  0.3034 -0.0474  0.5398
  125SOL    HW1  376   1.587   0.775   2.058 -0.7654  3.0780  0.1546
  125SOL    HW2  377   1.472   0.728   1.971 -0.1668  1.5187  0.1843
  126SOL     OW  378   0.680   1.148   0.916 -0.4984 -0.0649 -0.0944
  126SOL    HW1  379   0.652   1.122   1.004 -0.4943  0.2325 -0.0056
  126SOL    HW2  380   0.606   1.197   0.880 -0.4585 -0.0939 -0.2196
  127SOL     OW  381   2.580   0.870   1.176  0.8299 -0.0346 -0.2692
  127SOL    HW1  382   2.504   0.905   1.131 -0.9909 -1.6507  1.3750
  127SOL    HW2  383   2.611   0.942   1.231 -1.0412 -0.0457  0.8604
  128SOL     OW  384   2.561   1.461   1.298  0.0397  0.5476  0.1576
  128SOL    HW1  385   2.531   1.372   1.318 -1.6131  0.5929 -1.8418
  128SOL    HW2  386   2.657   1.454   1.296 -0.0394 -1.0409  0.5799
  129SOL     OW  387   0.060   2.294   0.138  0.2808  0.3977 -0.6415
  129SOL    HW1  388   0.115   2.259   0.208  2.3424  1.6676 -1.5048
  129SOL    HW2  389   0.015   2.368   0.178 -0.3333 -0.2715 -0.0790
  130SOL     OW  390   0.125   2.345   1.550 -0.4600 -0.0703  0.2730
  130SOL    HW1  391   0.196   2.282   1.562 -0.2943  0.3343  1.5556
  130SOL    HW2  392   0.046   2.291   1.548 -0.2534 -0.3974  0.6021
  131SOL     OW  393   0.766   0.428   1.805 -0.3447 -0.8056 -0.9073
  131SOL    HW1  394   0.763   0.483   1.883 -1.2256 -1.5925 -0.3635
  131SOL    HW2  395   0.674   0.417   1.780 -0.1296 -1.3510 -1.4876
  132SOL     OW  396   0.790   1.524   1.496  0.1684 -0.6528  0.1114
  132SOL    HW1  397   0.834   1.580   1.560 -0.4226  0.0537 -0.0839
  132SOL    HW2  398   0.862   1.482   1.448  0.6669  0.7288 -0.4265
  133SOL     OW  399   0.174   0.312   1.820  0.8391 -0.0261  0.4766
  133SOL    HW1  400   0.191   0.369   1.895  0.6761  0.7387 -0.0548
  133SOL    HW2  401   0.249   0.325   1.762  0.7939 -0.3489  0.3411
  134SOL     OW  402   2.603   0.190   1.914 -0.7066  0.4661 -0.0181
  134SOL    HW1  403   2.545   0.263   1.933 -0.9461  0.7208 -1.5867
  134SOL    HW2  404   2.546   0.113   1.915 -0.4595  0.2648  1.6047
  135SOL     OW  405   0.472   2.778   1.467 -0.2247 -0.7401 -0.3442
  135SOL    HW1  406   0.459   2.850   1.405  2.2386 -0.3038 -0.4568
  135SOL    HW2  407   0.514   2.820   1.543 -0.6404 -1.7304  0.4461
  136SOL     OW  408   2.606   2.712   0.578  0.4400 -0.5739 -0.0642
  136SOL    HW1  409   2.581   2.670   0.496 -0.1529 -0.1523 -0.1060
  136SOL    HW2  410   2.534   2.692   0.638  0.5027 -0.2328  0.1275
  137SOL     OW  411   2.770   2.895   0.314  0.0691 -0.4848 -0.6795
  137SOL    HW1  412   2.739   2.984   0.331 -1.0719 -0.9009 -0.4403
  137SOL    HW2  413   2.692   2.849   0.282  0.1134 -1.9126  1.1076
  138SOL     OW  414   0.896   1.262   0.232  1.0352 -0.4237  0.0181
  138SOL    HW1  415   0.846   1.306   0.301  0.3392 -0.4915 -0.4300
  138SOL    HW2  416   0.957   1.329   0.201  0.2266  0.1349 -0.4132
  139SOL     OW  417   2.215   2.086   1.863  0.0697  0.0816 -0.6426
  139SOL    HW1  418   2.242   2.008   1.813  0.6382  0.2732 -0.6453
  139SOL    HW2  419   2.221   2.059   1.954  1.0602  0.3620 -0.6146
  140SOL     OW  420   1.269   0.254   0.181 -0.2070  0.3070 -0.5874
  140SOL    HW1  421   1.334   0.186   0.163  0.5006  0.8808 -0.2765
  140SOL    HW2  422   1.268   0.260   0.277 -2.3595 -1.2287 -0.4521
  141SOL     OW  423   1.200   1.143   0.937 -0.3812 -0.4143 -0.4072
  141SOL    HW1  424   1.147   1.153   0.857  0.1685 -0.4718 -0.7806
  141SOL    HW2  425   1.239   1.056   0.929 -1.8795 -1.2612  0.8755
  142SOL     OW  426   2.230   1.509   1.867 -0.2254  0.1517  0.6620
  142SOL    HW1  427   2.248   1.538   1.777  1.7315  2.4450  1.6933
  142SOL    HW2  428   2.314   1.475   1.897 -1.3892 -2.7169  0.9958
  143SOL     OW  429   2.275   1.593   1.596 -0.2552  0.2321  0.0120
  143SOL    HW1  430   2.208   1.567   1.533 -1.1563  0.3455  0.9073
  143SOL    HW2  431   2.345   1.529   1.583 -1.3351 -1.0612  0.3532
  144SOL     OW  432   0.176   1.734   0.103 -0.6330  0.5628  0.2375
  144SOL    HW1  433   0.255   1.683   0.122 -0.0953  1.6706  1.0709
  144SOL    HW2  434   0.124   1.730   0.183 -0.4460  1.5564  0.4182
  145SOL     OW  435   0.797   2.774   1.116 -0.8182  0.5089 -0.1865
  145SOL    HW1  436   0.733   2.784   1.045  1.9764  0.7611 -2.8936
  145SOL    HW2  437   0.864   2.716   1.079  1.7714  2.2651  1.4686
  146SOL     OW  438   1.067   0.725   0.663  0.4393 -0.0015  0.2456
  146SOL    HW1  439   1.006   0.721   0.736 -0.4421 -1.3753 -0.5198
  146SOL    HW2  440   1.013   0.749   0.588  0.8516 -1.0408 -0.4057
  147SOL     OW  441   2.589   0.406   1.328  0.2287  0.1640 -0.1134
  147SOL    HW1  442   2.531   0.426   1.401  2.0293  1.7870  0.9761
  147SOL    HW2  443   2.676   0.403   1.367  0.8998 -3.0213 -1.5156
  148SOL     OW  444   1.908   2.760   1.258  0.2007  0.1165 -0.3197
  148SOL    HW1  445   1.895   2.846   1.299  1.8740 -0.1214  0.7913
  148SOL    HW2  446   1.952   2.708   1.325 -0.2392 -1.4329 -1.1967
  149SOL     OW  447   2.193   2.254   1.546  0.2595 -0.7989  0.0899
  149SOL    HW1  448   2.268   2.240   1.488  0.6840 -3.4631  1.1254
  149SOL    HW2  449   2.151   2.168   1.552 -0.6592 -0.2625  2.5009
  150SOL     OW  450   1.813   2.121   0.269  0.6135 -0.3870 -0.1288
  150SOL    HW1  451   1.719   2.133   0.280  0.5844 -0.6185 -0.1241
  150SOL    HW2  452   1.830   2.148   0.179  0.6366  0.2191  0.0552
  151SOL     OW  453   2.451   1.989   0.091  0.0904 -0.1630  0.1144
  151SOL    HW1  454   2.496   2.041   0.157  0.1030 -0.9227  0.7101
  151SOL    HW2  455   2.510   1.916   0.073 -0.8716 -1.1803  0.9077
  152SOL     OW  456   2.713   1.768   1.508  0.2469 -0.2147  0.2667
  152SOL    HW1  457   2.654   1.827   1.461  1.1112  1.7053  1.4649
  152SOL    HW2  458   2.780   1.826   1.545  1.1636 -1.9707  1.4910
  153SOL     OW  459   0.778   2.036   1.452 -0.2369 -0.1386 -0.5005
  153SOL    HW1  460   0.813   2.106   1.507 -1.4203  0.8067 -0.9024
  153SOL    HW2  461   0.698   2.073   1.414 -0.7194 -1.5966 -0.9866
  154SOL     OW  462   1.323   0.877   1.104 -0.1193  0.0889 -0.0130
  154SOL    HW1  463   1.313   0.913   1.193  0.2603  0.4495 -0.1151
  154SOL    HW2  464   1.236   0.842   1.083 -0.1005 -0.3778  0.6632
  155SOL     OW  465   1.479   1.326   1.533 -0.5778  0.4447  0.1743
  155SOL    HW1  466   1.524   1.405   1.563  0.6849  0.0505 -0.6132
  155SOL    HW2  467   1.514   1.311   1.445 -1.8027 -0.2401 -0.2256
  156SOL     OW  468   0.958   2.031   1.074  0.1143 -0.4602  0.6190
  156SOL    HW1  469   1.014   1.954   1.078 -0.4100 -1.0084 -1.4198
  156SOL    HW2  470   0.871   1.999   1.098 -0.4835 -1.0013 -1.9396
  157SOL     OW  471   2.091   2.296   0.367 -0.0634  0.1356 -0.0805
  157SOL    HW1  472   2.135   2.215   0.391 -0.3329 -0.7595 -2.3939
  157SOL    HW2  473   2.010   2.268   0.325 -1.8552  1.7134  2.0942
  158SOL     OW  474   2.430   2.558   0.776  0.6081 -0.1816  0.3276
  158SOL    HW1  475   2.503   2.520   0.825  0.9340  0.8887  0.7012
  158SOL    HW2  476   2.418   2.645   0.815 -1.2609 -0.5484  0.6790
  159SOL     OW  477   2.410   1.090   2.047 -0.5522 -0.6244  0.1084
  159SOL    HW1  478   2.458   1.101   2.129  0.2434 -0.6056 -0.3417
  159SOL    HW2  479   2.328   1.138   2.059 -1.0883 -1.7968  1.3928
  160SOL     OW  480   0.358   2.401   0.899 -0.5141 -0.1576 -0.0393
  160SOL    HW1  481   0.338   2.370   0.987  3.2909 -2.6328  0.1814
  160SOL    HW2  482   0.302   2.348   0.842 -1.2485 -0.2733  0.7712
  161SOL     OW  483   2.777   1.618   0.256 -0.1396  0.0625  0.3755
  161SOL    HW1  484   2.820   1.555   0.198  0.4502  0.5042  0.3269
  161SOL    HW2  485   2.848   1.656   0.308 -0.6770 -0.4930  1.5688
  162SOL     OW  486   2.320   1.313   0.737 -0.7007  0.1166  0.3447
  162SOL    HW1  487   2.243   1.258   0.754 -1.4805  0.7668 -0.9092
  162SOL    HW2  488   2.393   1.252   0.733 -1.0806 -0.4855  1.8862
  163SOL     OW  489   0.814   1.665   0.488  0.4207  0.0244  0.6255
  163SOL    HW1  490   0.747   1.722   0.527 -0.2995 -0.1513 -0.2856
  163SOL    HW2  491   0.895   1.689   0.531 -0.4241 -0.7004  2.7749
  164SOL     OW  492   0.539   0.416   2.068 -0.6857  0.8852  0.4228
  164SOL    HW1  493   0.586   0.338   2.098 -0.4926 -0.0267 -2.0281
  164SOL    HW2  494   0.599   0.488   2.087 -0.2483  0.2828  1.4310
  165SOL     OW  495   0.229   1.142   1.941 -0.2595 -0.0954 -0.6504
  165SOL    HW1  496   0.285   1.155   1.864 -1.5532  0.0307 -1.6097
  165SOL    HW2  497   0.143   1.174   1.913 -0.8615 -0.4636  0.7124
  166SOL     OW  498   2.143   2.672   0.302 -0.2092 -0.0321 -0.0993
  166SOL    HW1  499   2.185   2.669   0.387  0.1363  1.1876 -0.2083
  166SOL    HW2  500   2.082   2.747   0.308 -1.0886 -0.6941 -0.5147
  167SOL     OW  501   1.519   0.110   0.436  0.2609  0.4228  0.6085
  167SOL    HW1  502   1.506   0.044   0.504  0.7569 -0.3464 -0.0374
  167SOL    HW2  503   1.458   0.180   0.460 -1.9420 -1.2013  0.0754
  168SOL     OW  504   1.632   0.180   1.277  0.3924  0.1537  0.4919
  168SOL    HW1  505   1.571   0.108   1.287  0.4994  0.2026  1.7330
  168SOL    HW2  506   1.712   0.151   1.322  0.3331  1.1366  1.2895
  169SOL     OW  507   1.787   0.138   0.604  0.6615 -0.3424 -0.0232
  169SOL    HW1  508   1.732   0.062   0.623 -2.5845  1.9412  0.5139
  169SOL    HW2  509   1.745   0.180   0.529  1.7249  1.4924  0.3536
  170SOL     OW  510   0.092   2.857   0.296 -0.1321  0.0878 -0.3942
  170SOL    HW1  511  -0.002   2.872   0.300  0.1655  2.3352 -0.2250
  170SOL    HW2  512   0.124   2.924   0.235  1.2060 -1.5621 -1.5769
  171SOL     OW  513   1.103   0.536   0.247  0.0208 -0.0613  0.6979
  171SOL    HW1  514   1.046   0.474   0.292 -1.5841  0.8081 -0.0395
  171SOL    HW2  515   1.066   0.622   0.267 -0.7794  0.3816 -2.1343
  172SOL     OW  516   1.147   0.462   0.532  0.0315  0.0187  0.0499
  172SOL    HW1  517   1.189   0.482   0.615  0.4169 -0.5524 -0.0045
  172SOL    HW2  518   1.053   0.465   0.551  0.1019  0.7660  0.2956
  173SOL     OW  519   1.515   1.679   1.924  0.4492 -0.1302 -0.2928
  173SOL    HW1  520   1.459   1.753   1.903  0.1256 -0.5345 -0.8894
  173SOL    HW2  521   1.601   1.717   1.942  0.4383  0.3318 -1.2093
  174SOL     OW  522   0.972   1.854   0.797 -0.1961  0.0841 -0.2551
  174SOL    HW1  523   1.047   1.863   0.856 -0.3624 -1.1769  0.1664
  174SOL    HW2  524   0.940   1.944   0.786 -0.5333  0.3095  2.0832
  175SOL     OW  525   1.251   2.238   1.852  0.3574 -0.0894 -0.5182
  175SOL    HW1  526   1.263   2.333   1.860  0.5854 -0.0094 -1.6029
  175SOL    HW2  527   1.337   2.202   1.873  0.1868 -0.0869  0.2146
  176SOL     OW  528   1.497   1.399   1.076 -0.1271  0.3117  0.2972
  176SOL    HW1  529   1.515   1.324   1.019 -0.2298  0.3324  0.2370
  176SOL    HW2  530   1.546   1.381   1.156  1.2177  0.9793 -0.3374
  177SOL     OW  531   1.219   2.617   0.838  0.2058  0.0464 -0.1745
  177SOL    HW1  532   1.242   2.700   0.797  2.4275 -0.6782 -0.5646
  177SOL    HW2  533   1.228   2.552   0.768  1.1790 -0.8451  0.7281
  178SOL     OW  534   1.378   1.976   0.138 -0.2605 -0.3458 -0.0054
  178SOL    HW1  535   1.316   1.980   0.065 -1.9954 -0.4053  1.3900
  178SOL    HW2  536   1.408   1.885   0.140  0.9378 -0.0103 -1.5057
  179SOL     OW  537   1.732   1.049   1.933 -0.3081  0.7194  0.0839
  179SOL    HW1  538   1.692   0.969   1.967  1.9487 -0.3887  0.3136
  179SOL    HW2  539   1.689   1.064   1.849 -0.5804 -0.8752 -0.0788
  180SOL     OW  540   2.631   1.178   1.706  0.2720 -0.0235 -0.2530
  180SOL    HW1  541   2.641   1.211   1.796  1.9401  0.6477 -0.6305
  180SOL    HW2  542   2.614   1.085   1.716 -0.3310  0.1849  0.7815
  181SOL     OW  543   2.237   0.334   0.742 -0.5420 -0.2748  0.1337
  181SOL    HW1  544   2.259   0.273   0.813 -0.7084 -0.7652 -0.2240
  181SOL    HW2  545   2.317   0.339   0.689 -0.0927  0.8717  0.8999
  182SOL     OW  546   0.789   0.942   0.021  0.0909 -0.3432  0.1728
  182SOL    HW1  547   0.761   0.857   0.054 -0.4838 -1.0769 -2.0778
  182SOL    HW2  548   0.873   0.925  -0.022 -0.4708  0.0317 -1.0965
  183SOL     OW  549   1.085   2.348   1.666  0.3226 -0.3591 -0.0557
  183SOL    HW1  550   1.125   2.282   1.722 -0.3979 -0.8305 -0.0781
  183SOL    HW2  551   1.088   2.429   1.718  0.6219 -0.5537  0.2309
  184SOL     OW  552   0.116   2.923   0.633  0.5178  0.0175  1.0933
  184SOL    HW1  553   0.174   2.942   0.559  1.9395 -0.7890  1.9398
  184SOL    HW2  554   0.050   2.864   0.598 -0.8810  2.2791 -0.3146
  185SOL     OW  555   2.652   1.923   2.094  0.0259 -0.2097  0.2307
  185SOL    HW1  556   2.723   1.880   2.143  2.5479  3.0734 -0.1435
  185SOL    HW2  557   2.604   1.972   2.161  1.4193  1.6412 -0.0432
  186SOL     OW  558   1.982   0.402   1.538 -0.2662  0.0427 -0.8563
  186SOL    HW1  559   1.950   0.331   1.593  1.4806 -1.0631 -1.1767
  186SOL    HW2  560   2.029   0.358   1.466  0.9792  1.4908 -0.9954
  187SOL     OW  561   1.329   1.475   1.804 -0.2809 -0.1481 -0.2897
  187SOL    HW1  562   1.307   1.531   1.878  1.8981 -0.0714  0.3728
  187SOL    HW2  563   1.362   1.535   1.737  1.1789 -0.5064  0.0749
  188SOL     OW  564   1.677   2.801   0.153 -0.0407  0.1336 -0.0971
  188SOL    HW1  565   1.721   2.736   0.208 -0.6660 -0.3418 -0.1429
  188SOL    HW2  566   1.727   2.800   0.071  0.8503  0.7920  0.4191
  189SOL     OW  567   1.837   0.756   1.351 -0.4388 -0.1194 -0.1507
  189SOL    HW1  568   1.883   0.771   1.268 -0.8236 -1.1699 -0.5654
  189SOL    HW2  569   1.900   0.707   1.404 -1.9105 -4.0983 -1.7257
  190SOL     OW  570   2.106   0.322   1.309 -0.0956  0.2333  0.3605
  190SOL    HW1  571   2.111   0.364   1.223  0.4879 -0.5221  0.0189
  190SOL    HW2  572   2.192   0.340   1.349  2.0671 -4.3033 -1.5560
  191SOL     OW  573   1.432   0.719   0.923 -0.1078 -0.4078  0.4377
  191SOL    HW1  574   1.511   0.683   0.962  0.2323  0.8465  0.9717
  191SOL    HW2  575   1.391   0.768   0.994 -0.0998  0.9432 -0.4504
  192SOL     OW  576   0.257   1.419   1.700 -0.2338  0.0262  0.1933
  192SOL    HW1  577   0.290   1.333   1.672  0.8040  0.5183 -0.1351
  192SOL    HW2  578   0.328   1.456   1.752 -0.2401  1.1258 -0.5523
  193SOL     OW  579   2.268   0.891   0.732 -0.2903  0.0377 -0.6282
  193SOL    HW1  580   2.323   0.845   0.669  0.0459  0.8090 -0.9156
  193SOL    HW2  581   2.178   0.870   0.706 -0.1712 -1.7812  0.2554
  194SOL     OW  582   1.054   1.706   0.615 -0.2039  0.3903 -0.4049
  194SOL    HW1  583   1.109   1.648   0.667  1.0416  0.9347 -1.0544
  194SOL    HW2  584   1.008   1.760   0.679 -0.1019 -0.1883  0.1606
  195SOL     OW  585   1.826   1.934   0.866  0.3692  0.1330 -0.3773
  195SOL    HW1  586   1.882   1.953   0.941 -1.4836  1.8978  0.6502
  195SOL    HW2  587   1.829   2.013   0.812 -0.1784 -0.2209 -0.9482
  196SOL     OW  588   1.933   2.796   0.748 -0.2112 -0.6135  0.4773
  196SOL    HW1  589   1.983   2.875   0.769  0.4982 -0.1757 -2.3257
  196SOL    HW2  590   1.990   2.724   0.773 -0.7315 -0.3132  2.7681
  197SOL     OW  591   0.267   0.458   2.035  0.3315  0.0260 -0.2498
  197SOL    HW1  592   0.255   0.515   2.111 -0.5577 -1.2826  0.6564
  197SOL    HW2  593   0.357   0.426   2.044  0.5380  0.5883 -0.2700
  198SOL     OW  594   0.592   2.275   0.358  0.5455  0.1650  0.0858
  198SOL    HW1  595   0.561   2.357   0.320  1.7150  0.0826 -1.1109
  198SOL    HW2  596   0.567   2.208   0.295  1.0211 -0.1958  0.2782
  199SOL     OW  597   0.417   1.210   1.728 -0.1197  0.2377 -0.3042
  199SOL    HW1  598   0.473   1.176   1.799 -0.5352 -0.1650 -0.1643
  199SOL    HW2  599   0.478   1.246   1.664  0.2536  0.8595  0.3866
  200SOL     OW  600   0.694   2.168   1.118  0.1606 -0.6342 -0.0136
  200SOL    HW1  601   0.672   2.076   1.133 -0.2176 -0.4692  0.4740
  200SOL    HW2  602   0.697   2.207   1.205  2.6996 -0.6888 -0.0010
  201SOL     OW  603   1.490   1.255   0.842  0.1506 -0.0951  0.5996
  201SOL    HW1  604   1.401   1.289   0.828 -0.5646 -2.4226 -0.9699
  201SOL    HW2  605   1.512   1.210   0.761  2.1280 -0.9947  1.5593
  202SOL     OW  606   2.450   1.965   0.829 -0.1438  0.5953  0.1583
  202SOL    HW1  607   2.468   1.902   0.898 -1.2168  1.8396  1.6530
  202SOL    HW2  608   2.375   1.928   0.782 -0.3952  0.4484  0.6572
  203SOL     OW  609   0.258   0.242   1.026  0.2278  0.4062 -0.3519
  203SOL    HW1  610   0.269   0.147   1.034 -0.1560  0.0441 -2.9824
  203SOL    HW2  611   0.334   0.270   0.973 -2.0821  0.6447 -3.8798
  204SOL     OW  612   1.161   0.687   1.327 -0.3713  0.8392 -0.2350
  204SOL    HW1  613   1.098   0.658   1.393  0.2645 -0.1416 -0.0356
  204SOL    HW2  614   1.243   0.697   1.375  0.3169 -0.7616 -1.0114
  205SOL     OW  615   2.364   2.130   1.356 -0.5647 -0.1801  0.6373
  205SOL    HW1  616   2.296   2.094   1.299 -0.5422 -0.1636  0.6004
  205SOL    HW2  617   2.437   2.069   1.350 -0.2165  0.2923 -0.0572
  206SOL     OW  618   1.639   1.889   0.651 -0.1216 -0.1120  0.4991
  206SOL    HW1  619   1.700   1.931   0.589 -1.9604  3.1626  0.6625
  206SOL    HW2  620   1.688   1.884   0.733  0.4972  0.9854  0.2243
  207SOL     OW  621   0.172   2.628   0.823  0.0950 -0.3200 -0.5462
  207SOL    HW1  622   0.258   2.590   0.805 -0.5105 -1.9004 -0.2589
  207SOL    HW2  623   0.185   2.677   0.905  1.1428  1.0370 -1.4806
  208SOL     OW  624   1.091   1.497   0.835 -0.4980  0.0986 -0.1432
  208SOL    HW1  625   1.115   1.511   0.926 -1.5364 -0.4771  0.2415
  208SOL    HW2  626   1.008   1.544   0.825  0.8996  2.4934 -1.5613
  209SOL     OW  627   0.647   1.245   0.155 -0.1477 -0.2937 -0.0324
  209SOL    HW1  628   0.740   1.266   0.148 -0.3896  1.6548  1.7756
  209SOL    HW2  629   0.602   1.325   0.125 -1.2959 -1.3693 -1.3484
  210SOL     OW  630   0.059   1.653   0.739 -0.3961  0.0622  0.1260
  210SOL    HW1  631   0.063   1.747   0.753  0.4323  0.0041  0.3066
  210SOL    HW2  632   0.105   1.615   0.813 -0.7681 -0.4917  0.0792
  211SOL     OW  633   1.601   1.074   1.680 -0.8527  0.6037  0.2680
  211SOL    HW1  634   1.517   1.033   1.659 -0.1082 -2.0138  1.8929
  211SOL    HW2  635   1.652   1.066   1.599 -1.2385 -0.3985  0.1106
  212SOL     OW  636   2.538   2.366   0.071  0.1012 -0.8184 -0.1332
  212SOL    HW1  637   2.489   2.355   0.153  0.3930  0.5279  0.2544
  212SOL    HW2  638   2.545   2.461   0.060  1.5306 -0.9718 -0.8365
  213SOL     OW  639   0.177   0.563   1.644 -0.1391 -0.4262 -0.5667
  213SOL    HW1  640   0.136   0.646   1.669 -0.3993 -0.5444 -0.5921
  213SOL    HW2  641   0.103   0.504   1.631  0.0710 -0.8743  0.2144
  214SOL     OW  642   0.905   0.092   0.725 -0.0542 -0.2010  0.0686
  214SOL    HW1  643   0.976   0.064   0.783  0.7407 -0.7844 -1.1405
  214SOL    HW2  644   0.861   0.163   0.773 -0.8502 -2.1231  2.3385
  215SOL     OW  645   2.885   1.340   0.338 -0.1963 -0.2632  0.2070
  215SOL    HW1  646   2.939   1.353   0.260  0.0050 -1.0548  0.2033
  215SOL    HW2  647   2.943   1.361   0.411 -0.0947 -0.4164  0.1729
  216SOL     OW  648   1.630   2.720   0.738  0.6663 -0.1196 -0.1840
  216SOL    HW1  649   1.666   2.730   0.826 -0.6525  1.6150  0.2225
  216SOL    HW2  650   1.562   2.654   0.747  0.4294  0.1638  0.1579
  217SOL     OW  651   0.797   0.450   0.009  0.4061  0.1250  0.3691
  217SOL    HW1  652   0.733   0.395   0.054  0.5725  0.1513  0.6331
  217SOL    HW2  653   0.846   0.389  -0.047  3.0240 -0.6588  3.2795
  218SOL     OW  654   1.522   0.153   1.973  0.4376  0.0918 -1.0160
  218SOL    HW1  655   1.546   0.206   2.048 -0.2595  0.5118 -1.0764
  218SOL    HW2  656   1.529   0.212   1.898 -1.2328  0.3782 -0.9723
  219SOL     OW  657   0.691   2.316   1.387 -0.0930  0.0309 -0.5748
  219SOL    HW1  658   0.745   2.327   1.465 -0.5333 -2.2985  0.1385
  219SOL    HW2  659   0.650   2.401   1.374 -1.8009 -0.0475  3.1187
  220SOL     OW  660   2.759   1.330   1.944  0.3249  0.5677 -0.1398
  220SOL    HW1  661   2.813   1.292   2.014 -0.8253 -1.7701 -0.4244
  220SOL    HW2  662   2.819   1.339   1.870  0.6691 -0.6744 -0.0323
  221SOL     OW  663   1.994   2.534   0.834 -0.0103 -0.8965  0.4782
  221SOL    HW1  664   2.071   2.490   0.871  0.0437 -2.5533 -1.4526
  221SOL    HW2  665   1.993   2.508   0.742 -1.4281  1.2137 -0.1798
  222SOL     OW  666   0.862   1.687   1.711  0.2105  0.0634  0.2458
  222SOL    HW1  667   0.944   1.641   1.694 -0.2980 -0.7141 -0.1952
  222SOL    HW2  668   0.834   1.655   1.797  0.8979  1.1546  0.9021
  223SOL     OW  669   0.839   1.011   1.580  0.1941 -0.0625 -0.2204
  223SOL    HW1  670   0.813   0.934   1.631 -1.8602  1.2253  0.8210
  223SOL    HW2  671   0.808   0.993   1.491 -1.4160  0.0186  0.2844
  224SOL     OW  672   0.314   1.970   0.177 -0.3360  0.3199 -0.0243
  224SOL    HW1  673   0.266   1.899   0.135  1.0980 -0.6453 -0.1071
  224SOL    HW2  674   0.246   2.029   0.210 -1.5656 -1.2198  0.2981
  225SOL     OW  675   2.633   2.257   1.741 -0.6420  0.1323 -0.3599
  225SOL    HW1  676   2.547   2.222   1.718 -0.1839 -1.4434  0.1917
  225SOL    HW2  677   2.656   2.213   1.823  1.2753 -0.5301 -1.1848
  226SOL     OW  678   1.327   1.406   0.445 -0.1412  0.1755  0.5913
  226SOL    HW1  679   1.402   1.379   0.499 -0.0490  1.0221  0.9078
  226SOL    HW2  680   1.250   1.380   0.495 -0.0835 -0.9980  0.1145
  227SOL     OW  681   1.324   1.736   0.275  0.4082 -0.6333 -0.0878
  227SOL    HW1  682   1.266   1.810   0.258  0.7275  0.0506  1.6850
  227SOL    HW2  683   1.270   1.674   0.324  1.1469  0.0572  1.6730
  228SOL     OW  684   0.064   1.838   1.360  0.1563  0.3935 -1.4002
  228SOL    HW1  685   0.109   1.755   1.350 -0.1305 -0.1908  1.3364
  228SOL    HW2  686   0.078   1.884   1.277  1.8261 -1.6326 -2.3133
  229SOL     OW  687   2.384   2.580   1.155  0.2732  0.7504 -0.2769
  229SOL    HW1  688   2.427   2.666   1.159  0.2303  0.7521  0.2000
  229SOL    HW2  689   2.301   2.593   1.200  1.1687 -0.0641  1.7623
  230SOL     OW  690   1.227   2.281   0.176 -0.4909  0.1186 -0.5152
  230SOL    HW1  691   1.265   2.364   0.205 -0.2691  0.0582 -0.6395
  230SOL    HW2  692   1.204   2.237   0.258  0.9663 -0.4441 -0.3904
  231SOL     OW  693   1.798   1.839   1.943 -0.3547 -0.0912 -0.1932
  231SOL    HW1  694   1.890   1.834   1.918 -0.0396 -0.6828  0.9887
  231SOL    HW2  695   1.777   1.933   1.939  0.5744  0.1562  0.4551
  232SOL     OW  696   2.069   2.944   2.035 -0.3992 -0.3556  0.2916
  232SOL    HW1  697   1.981   2.913   2.059 -0.2514 -1.7425 -0.8258
  232SOL    HW2  698   2.091   2.894   1.956  0.8484  0.9647 -0.2278
  233SOL     OW  699   2.816   0.064   1.213  0.4414 -0.1595  0.2057
  233SOL    HW1  700   2.848   0.145   1.174 -0.5306  0.8460  1.4177
  233SOL    HW2  701   2.832   0.075   1.307 -1.5751 -0.4424  0.6344
  234SOL     OW  702   2.481   2.652   1.420 -0.8316  0.1819 -0.2084
  234SOL    HW1  703   2.470   2.693   1.335  0.3407 -0.6924 -0.8061
  234SOL    HW2  704   2.559   2.597   1.411  0.3358  1.3184  1.9019
  235SOL     OW  705   0.594   0.380   0.259 -0.1137 -0.1384 -0.3255
  235SOL    HW1  706   0.571   0.304   0.206 -0.3676 -0.0818 -0.2980
  235SOL    HW2  707   0.514   0.433   0.262  0.1184  0.2255 -0.5076
  236SOL     OW  708   0.279   1.329   1.426 -0.3004  0.8140  0.4151
  236SOL    HW1  709   0.349   1.374   1.379 -0.0348  1.2887  1.2390
  236SOL    HW2  710   0.314   1.241   1.442  0.3144  1.1924  1.2337
  237SOL     OW  711   2.296   1.133   0.190  0.3221 -0.2725  0.0953
  237SOL    HW1  712   2.235   1.153   0.261 -0.8307  0.4587 -1.0646
  237SOL    HW2  713   2.382   1.152   0.227 -0.1458 -1.0272  1.6670
  238SOL     OW  714   0.710   1.017   1.330 -0.0609  0.3003 -0.3805
  238SOL    HW1  715   0.705   0.949   1.263  0.2646  0.9161 -1.0427
  238SOL    HW2  716   0.734   1.096   1.282  0.7269  0.6368  0.5453
  239SOL     OW  717   2.525   1.486   0.330 -0.4788 -0.3072  0.1366
  239SOL    HW1  718   2.609   1.530   0.325 -1.4068  1.9374  2.3720
  239SOL    HW2  719   2.523   1.428   0.254  2.5578  0.4361 -0.6024
  240SOL     OW  720   1.583   2.142   1.664 -0.8036 -0.6681  0.5354
  240SOL    HW1  721   1.607   2.115   1.576 -0.9737 -0.6756  0.4906
  240SOL    HW2  722   1.629   2.225   1.677 -0.6095 -0.7739  0.5192
  241SOL     OW  723   1.688   2.100   2.040 -0.6907  0.1770 -0.2736
  241SOL    HW1  724   1.636   2.067   2.113 -0.2509 -2.5165 -1.0370
  241SOL    HW2  725   1.627   2.148   1.985 -1.9549 -1.2256 -0.1460
  242SOL     OW  726   2.890   2.137   1.244 -0.2716 -0.6088 -0.2763
  242SOL    HW1  727   2.830   2.063   1.245 -0.2421 -0.6348  0.5599
  242SOL    HW2  728   2.877   2.179   1.330  0.9472 -0.6533 -0.0549
  243SOL     OW  729   1.465   2.864   1.194  0.2972 -0.1889 -0.2896
  243SOL    HW1  730   1.470   2.874   1.099  1.5978  0.0412 -0.2218
  243SOL    HW2  731   1.439   2.773   1.207  0.9071 -0.4639 -0.8763
  244SOL     OW  732   2.261   1.791   0.693  0.4915  0.0736  0.2281
  244SOL    HW1  733   2.202   1.731   0.647  0.3016  1.3336 -1.2348
  244SOL    HW2  734   2.345   1.782   0.648  0.1614  1.7275 -0.7956
  245SOL     OW  735   0.492   2.202   1.909 -0.4478 -0.0019 -0.7474
  245SOL    HW1  736   0.513   2.236   1.997 -0.2984 -0.7606 -0.4828
  245SOL    HW2  737   0.426   2.135   1.925 -0.5285 -0.0369 -1.2338
  246SOL     OW  738   2.586   0.241   1.635 -0.0782 -0.3930 -0.2563
  246SOL    HW1  739   2.586   0.170   1.698 -1.5035 -1.6049 -1.5479
  246SOL    HW2  740   2.570   0.320   1.688  0.1440 -1.1838  1.0310
  247SOL     OW  741   2.723   0.676   1.376 -0.3140 -0.4643  0.0548
  247SOL    HW1  742   2.636   0.706   1.350  0.3170  0.8384 -0.6486
  247SOL    HW2  743   2.709   0.634   1.462 -1.1860  2.4672  1.4880
  248SOL     OW  744   0.724   0.708   0.154  0.0474 -0.5461  0.4812
  248SOL    HW1  745   0.749   0.618   0.133  0.2883 -0.9894  2.5313
  248SOL    HW2  746   0.634   0.716   0.122  0.1077 -1.4241  0.0835
  249SOL     OW  747   0.864   2.764   1.372  0.5837  0.8278  0.0464
  249SOL    HW1  748   0.838   2.751   1.280  1.6963 -0.7118 -0.0820
  249SOL    HW2  749   0.833   2.852   1.393  1.8184  1.9076 -2.3305
  250SOL     OW  750   2.260   0.306   1.017  0.1177  0.1259  0.1502
  250SOL    HW1  751   2.197   0.369   1.052  0.6247  0.1755  0.9788
  250SOL    HW2  752   2.336   0.359   0.992  0.6284 -0.1670  1.0397
  251SOL     OW  753   0.567   0.850   1.699 -0.1969  0.0266 -0.4070
  251SOL    HW1  754   0.558   0.933   1.747  1.4209  0.3659 -0.6397
  251SOL    HW2  755   0.648   0.812   1.731  0.4459 -0.2014 -2.1851
  252SOL     OW  756   1.283   0.538   0.755  0.0681  0.2198 -0.6030
  252SOL    HW1  757   1.210   0.599   0.747 -0.0319  0.3852  1.1817
  252SOL    HW2  758   1.353   0.590   0.796  0.9220 -0.1440 -1.5555
  253SOL     OW  759   0.838   0.314   0.906  0.6712  0.2575  0.0877
  253SOL    HW1  760   0.772   0.329   0.974 -0.9731 -1.6141 -0.9908
  253SOL    HW2  761   0.901   0.385   0.919 -0.3638  0.8591  2.5674
  254SOL     OW  762   0.738   0.098   1.254 -0.8650  0.5744  0.3701
  254SOL    HW1  763   0.811   0.159   1.244 -1.3036  0.8693 -1.5172
  254SOL    HW2  764   0.773   0.014   1.223 -1.0023  0.4512  0.5453
  255SOL     OW  765   2.247   0.378   1.708 -0.7625 -0.2702 -0.2414
  255SOL    HW1  766   2.164   0.367   1.661 -1.4884 -0.8450  1.0972
  255SOL    HW2  767   2.246   0.308   1.774  1.6740 -1.5255 -1.3728
  256SOL     OW  768   1.829   2.317   1.836  0.0856 -0.0624  0.1583
  256SOL    HW1  769   1.876   2.246   1.793 -0.8575 -0.0013 -1.0247
  256SOL    HW2  770   1.897   2.382   1.855  0.8026 -0.8543  0.3849
  257SOL     OW  771   2.721   2.516   1.383  0.4170 -0.5880 -0.4255
  257SOL    HW1  772   2.806   2.505   1.340  0.5663 -0.9827 -0.0335
  257SOL    HW2  773   2.666   2.448   1.346  0.2025 -0.1959 -0.8391
  258SOL     OW  774   0.697   0.018   0.346 -0.2869 -0.4538 -0.1835
  258SOL    HW1  775   0.778  -0.018   0.310  0.3784  1.2786 -0.5111
  258SOL    HW2  776   0.677  -0.039   0.420  1.7809 -0.3874  0.5059
  259SOL     OW  777   2.085   1.171   1.388 -0.2088  0.9277 -0.1624
  259SOL    HW1  778   2.105   1.256   1.350  0.4123  0.3273 -1.2107
  259SOL    HW2  779   2.012   1.138   1.337 -0.2768  0.7155  0.0680
  260SOL     OW  780   0.735   1.009   0.302  0.5821  0.1580  0.2403
  260SOL    HW1  781   0.738   1.003   0.207 -0.6233  0.4634  0.1606
  260SOL    HW2  782   0.734   1.103   0.320  0.3778  0.1017  0.5324
  261SOL     OW  783   2.088   0.479   0.389  0.4859  0.0451  0.9217
  261SOL    HW1  784   2.085   0.394   0.434  2.0001 -0.2337  0.5477
  261SOL    HW2  785   2.061   0.459   0.300  3.6396 -0.7018  0.0007
  262SOL     OW  786   2.520   2.852   0.240 -0.0526 -0.2971 -0.1324
  262SOL    HW1  787   2.459   2.916   0.204  0.3850  1.0461  1.4084
  262SOL    HW2  788   2.465   2.776   0.262 -0.4564 -0.8315 -2.6774
  263SOL     OW  789   0.862   2.629   2.006 -0.3095 -0.1611  0.0794
  263SOL    HW1  790   0.854   2.636   2.101 -3.0088  0.6401 -0.1242
  263SOL    HW2  791   0.836   2.540   1.985  1.7676 -0.8322  0.1486
  264SOL     OW  792   0.499   2.517   1.402  0.1296 -0.3948 -0.3809
  264SOL    HW1  793   0.516   2.606   1.433 -0.3847 -1.0542  1.9854
  264SOL    HW2  794   0.450   2.476   1.472  1.8347 -3.0930 -0.6243
  265SOL     OW  795   2.847   0.113   1.781 -0.0745  0.4474 -0.6667
  265SOL    HW1  796   2.767   0.133   1.831  0.3865  0.9019 -0.0969
  265SOL    HW2  797   2.909   0.082   1.847 -0.1841 -1.1887 -1.2839
  266SOL     OW  798   0.123   0.054   0.080  0.2922 -0.0263  0.1655
  266SOL    HW1  799   0.146  -0.022   0.027 -1.6102 -0.4305 -0.1670
  266SOL    HW2  800   0.141   0.129   0.024  0.2358 -0.3430 -0.2839
  267SOL     OW  801   2.849   0.390   1.495  0.3112  0.8639  0.6093
  267SOL    HW1  802   2.808   0.306   1.515  1.8533  0.1112  0.7590
  267SOL    HW2  803   2.929   0.367   1.446 -0.0251  2.3251 -0.7080
  268SOL     OW  804   2.770   1.868   0.527  0.2316  0.0049  0.5261
  268SOL    HW1  805   2.732   1.954   0.510 -0.8612 -0.3466  1.1212
  268SOL    HW2  806   2.793   1.870   0.620 -0.9223 -0.7442  0.8541
  269SOL     OW  807   2.205   0.967   1.186  0.3211  0.5324 -0.3107
  269SOL    HW1  808   2.241   1.027   1.251 -0.8684  2.7778 -1.6096
  269SOL    HW2  809   2.274   0.959   1.121  0.3884  0.6914 -0.2598
  270SOL     OW  810   0.601   1.509   0.730  0.1488 -0.3316  0.2189
  270SOL    HW1  811   0.548   1.556   0.666  1.5128  0.6393 -0.2645
  270SOL    HW2  812   0.554   1.428   0.747 -0.3678 -0.5088 -1.8547
  271SOL     OW  813   0.309   0.864   1.550  0.1835  0.2012  0.4217
  271SOL    HW1  814   0.232   0.893   1.600  0.0021 -0.0618  0.2949
  271SOL    HW2  815   0.373   0.840   1.616  0.0982  0.2644  0.5281
  272SOL     OW  816   2.834   2.708   0.824  0.6824 -0.3373 -0.1369
  272SOL    HW1  817   2.921   2.742   0.801  0.3736  0.5938  0.0312
  272SOL    HW2  818   2.799   2.772   0.886 -0.5965 -0.0700 -1.0958
  273SOL     OW  819   1.755   0.087   0.271  0.2611 -0.6807  0.5595
  273SOL    HW1  820   1.695   0.074   0.345 -0.6582 -0.0132 -0.0523
  273SOL    HW2  821   1.738   0.013   0.213 -2.0740  0.9057 -0.9760
  274SOL     OW  822   1.057   1.381   1.903  0.2376  0.2921 -0.8103
  274SOL    HW1  823   1.084   1.458   1.853  1.0904  0.9722  0.6327
  274SOL    HW2  824   1.110   1.384   1.983 -0.1749 -1.4487 -0.4293
  275SOL     OW  825   1.303   0.977   0.471  0.0994 -0.7612 -0.4852
  275SOL    HW1  826   1.242   0.957   0.543 -0.2493  1.3009 -0.1405
  275SOL    HW2  827   1.248   0.977   0.393 -0.2814  0.5962 -0.2408
  276SOL     OW  828   1.207   0.824   0.226 -0.4091 -0.1774  0.5096
  276SOL    HW1  829   1.262   0.870   0.162  0.8069 -0.3530  1.3960
  276SOL    HW2  830   1.125   0.808   0.179 -0.3643  1.6224 -0.2899
  277SOL     OW  831   1.665   2.449   2.016  0.1794  0.3502  0.3098
  277SOL    HW1  832   1.663   2.384   2.086  0.1168 -0.1854 -0.1857
  277SOL    HW2  833   1.699   2.401   1.940  1.0364  1.1302  0.1888
  278SOL     OW  834   1.501   2.493   0.794 -0.8032  0.1435  0.0609
  278SOL    HW1  835   1.500   2.400   0.773 -3.8925 -0.0090  0.3871
  278SOL    HW2  836   1.490   2.496   0.889  0.3286  0.8820  0.1901
  279SOL     OW  837   0.158   2.015   1.171 -0.6152  0.4064  0.0660
  279SOL    HW1  838   0.072   2.054   1.187 -0.2374  0.9469  0.9020
  279SOL    HW2  839   0.220   2.079   1.206  0.0985 -0.2866  0.1119
  280SOL     OW  840   0.419   1.921   1.106  0.4131 -0.2451 -0.5268
  280SOL    HW1  841   0.408   1.860   1.033 -1.4449 -1.3324  0.5844
  280SOL    HW2  842   0.333   1.962   1.116  0.8712  0.5004  0.5203
  281SOL     OW  843   0.725   1.432   1.209  0.1555  0.5821  0.0698
  281SOL    HW1  844   0.795   1.366   1.207  0.0236  0.4423 -1.1986
  281SOL    HW2  845   0.770   1.516   1.210  0.3278  0.5005  2.0235
  282SOL     OW  846   2.548   2.360   2.083  0.6732  0.0079  0.0133
  282SOL    HW1  847   2.568   2.454   2.084 -1.6249  0.5838 -0.8944
  282SOL    HW2  848   2.623   2.320   2.038  1.7960  1.3451  0.6052
  283SOL     OW  849   0.786   2.103   0.526  0.0948  0.3753 -0.1420
  283SOL    HW1  850   0.867   2.153   0.514  0.0204  0.1086 -1.9942
  283SOL    HW2  851   0.719   2.156   0.485 -0.8142  0.8341  1.8228
  284SOL     OW  852   0.976   1.666   2.040 -0.3262 -0.0830  0.4665
  284SOL    HW1  853   0.923   1.740   2.008 -1.7825 -1.4041 -0.3172
  284SOL    HW2  854   0.957   1.662   2.133  2.4485  2.6011  1.2961
  285SOL     OW  855   2.224   2.903   1.267  0.6229  0.1048  0.2661
  285SOL    HW1  856   2.301   2.901   1.211  0.1968 -0.0263 -0.3179
  285SOL    HW2  857   2.150   2.913   1.207  0.3295  2.9357  0.9417
  286SOL     OW  858   1.334   2.458   1.045 -0.3851 -0.9241 -0.4001
  286SOL    HW1  859   1.384   2.518   1.102 -1.3558 -2.1840  1.9407
  286SOL    HW2  860   1.295   2.515   0.979  1.9587  0.4436 -0.7430
  287SOL     OW  861   1.972   2.499   0.162  0.1004  0.0478 -0.0042
  287SOL    HW1  862   1.898   2.520   0.219 -0.3655 -1.6506  0.0490
  287SOL    HW2  863   2.046   2.544   0.202 -0.8961  1.9853 -0.1902
  288SOL     OW  864   0.770   1.428   1.838  0.2670  0.2833 -0.2855
  288SOL    HW1  865   0.864   1.428   1.855  0.1329 -0.3237  0.5078
  288SOL    HW2  866   0.763   1.398   1.747  0.9083  2.0107 -0.9433
  289SOL     OW  867   0.045   2.822   1.488  0.0671  0.3016  0.1220
  289SOL    HW1  868   0.114   2.888   1.478  0.7764 -0.3202  0.7051
  289SOL    HW2  869   0.091   2.745   1.524 -0.5077 -0.9334 -1.6411
  290SOL     OW  870   1.592   0.404   0.233 -0.0638  0.5185 -0.0544
  290SOL    HW1  871   1.632   0.397   0.320 -0.8930 -1.2006  0.2248
  290SOL    HW2  872   1.516   0.461   0.246 -1.0994 -0.9701  0.7364
  291SOL     OW  873   0.284   0.735   1.840 -0.7731 -0.0922 -0.4353
  291SOL    HW1  874   0.286   0.660   1.780 -2.1031 -1.3382  0.9881
  291SOL    HW2  875   0.204   0.782   1.816  0.4310  1.3645 -1.8121
  292SOL     OW  876   1.598   1.859   1.267  0.3515 -0.0963  0.1338
  292SOL    HW1  877   1.631   1.846   1.178  3.6555 -1.5183  1.4361
  292SOL    HW2  878   1.526   1.796   1.275 -1.0259  1.0818 -1.8983
  293SOL     OW  879   2.328   0.727   1.762  0.0769  0.0314  0.0560
  293SOL    HW1  880   2.391   0.788   1.801 -0.9649  0.6151  0.8846
  293SOL    HW2  881   2.260   0.783   1.725 -0.9394 -0.6061  0.9032
  294SOL     OW  882   2.236   0.637   1.353  0.7094 -0.3535  0.0868
  294SOL    HW1  883   2.227   0.730   1.375  0.3667 -0.0086 -1.4363
  294SOL    HW2  884   2.326   0.616   1.378  0.7190  0.3240  0.6543
  295SOL     OW  885   0.338   0.265   0.114  0.5693 -0.1641  0.3483
  295SOL    HW1  886   0.324   0.350   0.156  1.9309 -0.2109  0.9512
  295SOL    HW2  887   0.356   0.286   0.022 -1.9831 -0.0293 -0.1765
  296SOL     OW  888   1.750   1.465   0.776 -0.5860  0.2598 -0.0590
  296SOL    HW1  889   1.683   1.399   0.792 -0.4400  0.1888  0.2828
  296SOL    HW2  890   1.763   1.507   0.861  1.3404 -1.1972  0.4698
  297SOL     OW  891   2.428   0.860   0.489  0.9711  0.1160  0.0873
  297SOL    HW1  892   2.385   0.778   0.465  1.0402 -0.0128  0.4076
  297SOL    HW2  893   2.422   0.913   0.410  2.1120 -0.6891 -0.5763
  298SOL     OW  894   2.152   0.896   1.674 -0.0602 -0.4191  0.1004
  298SOL    HW1  895   2.106   0.943   1.743 -1.3754  1.4243 -1.9009
  298SOL    HW2  896   2.086   0.836   1.638  0.2031 -0.4042 -0.4152
  299SOL     OW  897   1.241   1.716   1.991  0.1850 -0.3278  0.1116
  299SOL    HW1  898   1.148   1.698   2.002 -0.1671  1.7048  0.7470
  299SOL    HW2  899   1.280   1.692   2.075 -0.0919  0.6800  0.5369
  300SOL     OW  900   0.859   0.913   0.854 -0.2959  0.4301  0.5273
  300SOL    HW1  901   0.805   0.982   0.892  0.1876  1.8794 -1.2638
  300SOL    HW2  902   0.804   0.874   0.786 -0.0594 -0.0079  0.5825
  301SOL     OW  903   2.561   1.965   1.817  0.2591  0.3085 -0.6313
  301SOL    HW1  904   2.559   1.881   1.773  1.7244  0.4060 -0.9037
  301SOL    HW2  905   2.598   1.947   1.904 -1.0627  0.3974 -0.0154
  302SOL     OW  906   2.925   1.912   1.605  0.2402  0.7672  0.0344
  302SOL    HW1  907   2.951   1.841   1.664 -2.1284 -0.4275 -0.2017
  302SOL    HW2  908   2.968   1.891   1.522  0.7370  0.4452  0.3656
  303SOL     OW  909   2.620   2.830   1.639 -0.4661  0.0819  0.0224
  303SOL    HW1  910   2.545   2.787   1.598 -0.3974  0.3701 -0.4185
  303SOL    HW2  911   2.665   2.872   1.566 -0.6801  1.1222  0.4719
  304SOL     OW  912   2.255   1.486   0.937  0.2505 -0.2723 -0.2972
  304SOL    HW1  913   2.268   1.422   1.007 -0.4530  0.5337  0.5970
  304SOL    HW2  914   2.282   1.440   0.857  0.7890 -1.3058  0.4612
  305SOL     OW  915   2.927   1.220   0.751 -0.6090 -0.5769  0.2859
  305SOL    HW1  916   2.838   1.203   0.782 -1.0458  1.4263  0.2229
  305SOL    HW2  917   2.973   1.251   0.829 -0.6569  0.7519 -0.1981
  306SOL     OW  918   2.466   1.865   1.383 -0.2632 -0.2414 -0.1270
  306SOL    HW1  919   2.513   1.805   1.325 -0.0519 -2.1072  1.8511
  306SOL    HW2  920   2.376   1.834   1.382 -0.5582  0.6064 -0.5366
  307SOL     OW  921   2.862   1.978   0.296 -0.3057 -0.5897 -0.2902
  307SOL    HW1  922   2.829   1.901   0.343 -1.8234 -1.6253 -2.8060
  307SOL    HW2  923   2.795   2.045   0.310  0.6046  0.0379  1.2159
  308SOL     OW  924   0.472   0.187   0.438  1.2527 -0.1503  0.4098
  308SOL    HW1  925   0.414   0.113   0.456 -1.7305  1.7794 -0.5166
  308SOL    HW2  926   0.537   0.151   0.377 -0.4162 -1.9297 -0.4529
  309SOL     OW  927   2.580   2.026   0.365  0.1946 -0.0082  0.1422
  309SOL    HW1  928   2.523   1.952   0.384  0.5966 -0.0225  1.3448
  309SOL    HW2  929   2.559   2.092   0.431  1.8043 -0.1698  0.8836
  310SOL     OW  930   1.364   2.628   1.260  0.2851  0.0837  0.2689
  310SOL    HW1  931   1.412   2.560   1.308  1.6164  0.6455 -0.2307
  310SOL    HW2  932   1.281   2.636   1.307 -0.9438 -3.4901 -1.0031
  311SOL     OW  933   1.888   2.034   1.225  0.0587 -0.3969  0.1292
  311SOL    HW1  934   1.845   2.120   1.222  0.7760 -0.0396 -0.2522
  311SOL    HW2  935   1.941   2.032   1.145  0.8892 -0.7435  0.6795
  312SOL     OW  936   0.478   2.720   0.511 -0.0176 -0.3627 -0.0085
  312SOL    HW1  937   0.448   2.647   0.566  0.4612  0.6262  1.6213
  312SOL    HW2  938   0.570   2.732   0.536  0.6004 -0.6952 -1.9777
  313SOL     OW  939   2.875   2.772   0.549  0.1599 -0.3089  0.6930
  313SOL    HW1  940   2.802   2.752   0.608 -0.2724  0.6792  0.5174
  313SOL    HW2  941   2.834   2.806   0.470  0.7523 -1.3639 -0.0874
  314SOL     OW  942   0.411   1.396   2.050 -0.7470  0.5128 -0.0593
  314SOL    HW1  943   0.484   1.351   2.093 -1.2033  0.9137  1.1702
  314SOL    HW2  944   0.447   1.422   1.965  0.8061  1.3379  0.7943
  315SOL     OW  945   1.511   2.258   1.001  0.1067  0.5159 -0.5770
  315SOL    HW1  946   1.441   2.324   0.999 -0.0473  0.4046  0.4485
  315SOL    HW2  947   1.474   2.183   0.955 -0.4969  0.4398  0.0025
  316SOL     OW  948   1.674   2.488   1.078  0.0932  0.0700 -0.7689
  316SOL    HW1  949   1.634   2.401   1.068 -1.6851  0.7910 -0.3860
  316SOL    HW2  950   1.707   2.488   1.167 -2.3203  0.6452  0.2146
  317SOL     OW  951   2.063   0.476   1.101  0.3428 -0.1935 -0.1033
  317SOL    HW1  952   2.077   0.561   1.144 -0.5636 -0.6851  1.2188
  317SOL    HW2  953   1.968   0.469   1.094  0.3342 -1.6301  0.9618
  318SOL     OW  954   1.069   1.384   1.469  0.6691  0.0132  0.1709
  318SOL    HW1  955   1.035   1.316   1.527  1.6546 -0.6856 -0.0316
  318SOL    HW2  956   1.156   1.352   1.444  0.5400  0.6276 -1.1416
  319SOL     OW  957   1.273   2.856   0.699  0.1432 -0.6902 -0.3415
  319SOL    HW1  958   1.347   2.915   0.688 -0.1338 -0.3009 -0.1467
  319SOL    HW2  959   1.210   2.905   0.752 -0.3284 -0.9503 -0.6520
  320SOL     OW  960   0.568   1.701   2.042 -0.3156  0.4895 -0.1557
  320SOL    HW1  961   0.530   1.637   1.982 -0.5336  1.5545 -1.1936
  320SOL    HW2  962   0.495   1.730   2.097 -0.0226 -0.8291  0.9858
  321SOL     OW  963   0.858   1.400   0.464  0.7803  0.2039 -0.3096
  321SOL    HW1  964   0.836   1.493   0.464  1.5693  0.4718  2.1418
  321SOL    HW2  965   0.944   1.395   0.507  0.0825 -1.7422  1.0463
  322SOL     OW  966   1.514   0.738   0.505  0.1183 -0.2601 -0.0652
  322SOL    HW1  967   1.462   0.790   0.566 -0.4150 -0.7410 -0.1035
  322SOL    HW2  968   1.489   0.770   0.418  0.5334  0.1038 -0.0547
  323SOL     OW  969   0.137   2.518   0.507 -0.2357  0.2925 -0.4073
  323SOL    HW1  970   0.183   2.452   0.559  0.3666  1.1753  0.2012
  323SOL    HW2  971   0.131   2.594   0.564  1.0694  1.5420 -1.8487
  324SOL     OW  972   2.368   0.613   0.239  1.1022  0.8266  0.2200
  324SOL    HW1  973   2.295   0.551   0.238  2.3158 -0.7576  2.0348
  324SOL    HW2  974   2.328   0.698   0.224 -0.7705 -0.2572 -1.2853
  325SOL     OW  975   0.063   0.273   0.241  0.1104 -0.0793 -0.6537
  325SOL    HW1  976   0.067   0.200   0.179  0.6224  0.1715 -0.9251
  325SOL    HW2  977  -0.030   0.283   0.261  0.1028 -1.4135  0.1180
  326SOL     OW  978   2.506   1.705   0.595 -0.5418  0.2576 -0.2989
  326SOL    HW1  979   2.552   1.624   0.617  1.3110  1.2866 -0.1290
  326SOL    HW2  980   2.576   1.765   0.567 -1.4881  2.5513  1.8781
  327SOL     OW  981   0.544   2.449   0.131 -0.1181 -0.0761 -0.4044
  327SOL    HW1  982   0.565   2.541   0.143  0.0865 -0.2210  0.4209
  327SOL    HW2  983   0.610   2.416   0.071 -0.4221  0.4020 -1.0036
  328SOL     OW  984   2.404   0.087   0.701 -0.4025 -0.4645 -0.3714
  328SOL    HW1  985   2.464   0.066   0.629 -0.4929  3.1336 -1.7483
  328SOL    HW2  986   2.325   0.036   0.682 -0.0767 -0.3242 -2.3632
  329SOL     OW  987   2.803   2.773   1.857 -0.1304 -0.0483  0.0001
  329SOL    HW1  988   2.735   2.762   1.790 -0.2119  1.5429 -0.2139
  329SOL    HW2  989   2.860   2.842   1.822  0.2053  0.3372  1.2716
  330SOL     OW  990   0.062   1.413   0.568  0.2109 -0.4829 -0.2137
  330SOL    HW1  991   0.027   1.346   0.627  0.0212 -0.5924 -0.4474
  330SOL    HW2  992   0.081   1.487   0.625 -1.8429  0.1402 -0.2614
  331SOL     OW  993   0.242   1.002   1.149  0.4801  0.0597  0.2038
  331SOL    HW1  994   0.280   0.939   1.210  1.0398  0.4917  0.3140
  331SOL    HW2  995   0.176   1.048   1.201 -0.5205 -0.9849 -0.1076
  332SOL     OW  996   1.079   1.889   0.222  0.0422  0.4322 -0.2600
  332SOL    HW1  997   1.023   1.821   0.186  0.7863 -0.8053  0.8154
  332SOL    HW2  998   1.031   1.924   0.296  0.6976 -0.7223  0.7447
  333SOL     OW  999   1.371   1.701   1.302 -0.2237 -0.6734 -0.2542
  333SOL    HW1 1000   1.338   1.619   1.266 -2.1961 -0.8325  1.7527
  333SOL    HW2 1001   1.312   1.768   1.268 -0.5353 -0.5110  0.5765
  334SOL     OW 1002   1.462   1.623   0.907 -0.4144 -0.1473  0.1126
  334SOL    HW1 1003   1.531   1.685   0.933 -0.8036  0.8027 -1.0112
  334SOL    HW2 1004   1.460   1.559   0.978  1.3068  0.0488  0.4024
  335SOL     OW 1005   1.852   0.553   0.581 -0.0454 -0.3239  0.4445
  335SOL    HW1 1006   1.769   0.528   0.541 -0.8044  1.6353  0.7191
  335SOL    HW2 1007   1.916   0.494   0.541 -1.1829 -0.2485 -1.6380
  336SOL     OW 1008   1.893   1.979   0.505 -0.2946 -0.0806  0.9148
  336SOL    HW1 1009   1.957   1.936   0.448  0.8758  0.8775  1.4694
  336SOL    HW2 1010   1.846   2.040   0.448 -2.1303 -2.1537  0.0650
  337SOL     OW 1011   2.476   1.087   0.703  0.0426 -0.2240  0.3232
  337SOL    HW1 1012   2.409   1.039   0.654 -0.7809  1.4600 -0.2964
  337SOL    HW2 1013   2.546   1.023   0.717 -0.9413 -1.5525 -0.5386
  338SOL     OW 1014   2.570   1.316   0.936  0.1364  0.0160  1.2426
  338SOL    HW1 1015   2.495   1.296   0.992 -0.7549 -2.4226 -0.6537
  338SOL    HW2 1016   2.620   1.235   0.933  1.1001  0.6199 -0.1008
  339SOL     OW 1017   1.540   1.599   0.283  0.1617  0.7980 -0.6565
  339SOL    HW1 1018   1.447   1.620   0.287  0.2953  1.3321 -0.1257
  339SOL    HW2 1019   1.570   1.605   0.374  0.4795 -0.5219 -0.6484
  340SOL     OW 1020   1.773   2.485   0.644 -0.3701  0.1282  0.2840
  340SOL    HW1 1021   1.767   2.548   0.716  0.6611 -1.5139  1.9108
  340SOL    HW2 1022   1.682   2.466   0.621 -0.8452 -0.9981  2.7708
  341SOL     OW 1023   0.621   1.315   1.580  0.0566 -0.4010  0.3838
  341SOL    HW1 1024   0.698   1.260   1.571  0.3539 -0.0209  0.5714
  341SOL    HW2 1025   0.644   1.397   1.536  0.0161 -0.0327  1.0412
  342SOL     OW 1026   2.437   0.711   2.057 -0.0919  0.0213  0.0169
  342SOL    HW1 1027   2.458   0.625   2.020  0.3390  1.2035 -2.7577
  342SOL    HW2 1028   2.439   0.698   2.151  0.8583 -2.8000 -0.3022
  343SOL     OW 1029   0.822   2.733   1.753 -0.1192  0.4851  0.2754
  343SOL    HW1 1030   0.846   2.823   1.730  0.5878  0.1253 -0.4391
  343SOL    HW2 1031   0.832   2.730   1.849 -2.0098  1.6774  0.5745
  344SOL     OW 1032   2.126   0.582   0.772  0.4260  0.6772 -0.3809
  344SOL    HW1 1033   2.190   0.634   0.723 -0.6568  2.9257  0.4526
  344SOL    HW2 1034   2.173   0.502   0.796  2.0227  1.0149 -2.1500
  345SOL     OW 1035   1.983   1.585   0.048  0.0254  0.5611 -0.1155
  345SOL    HW1 1036   1.892   1.608   0.031 -1.0172 -2.2575  0.9982
  345SOL    HW2 1037   1.985   1.489   0.041  2.1532  0.2184  2.9277
  346SOL     OW 1038   1.177   2.799   1.627 -0.4074 -0.0528  0.3838
  346SOL    HW1 1039   1.258   2.821   1.581 -0.1077 -0.0954  0.8716
  346SOL    HW2 1040   1.107   2.820   1.566  0.0041 -0.8420 -0.3831
  347SOL     OW 1041   2.736   2.182   1.990  0.1273  0.5362 -0.1731
  347SOL    HW1 1042   2.830   2.164   1.984  0.8027  2.6514  2.4555
  347SOL    HW2 1043   2.699   2.104   2.032  1.3496  1.0715  2.0106
  348SOL     OW 1044   0.283   2.524   1.220  0.1309 -0.1256  0.4862
  348SOL    HW1 1045   0.364   2.540   1.268  0.0768  0.7348  0.3155
  348SOL    HW2 1046   0.280   2.594   1.154 -0.9554  0.1262  0.7788
  349SOL     OW 1047   2.702   0.335   0.268  0.1013  0.2177 -0.1751
  349SOL    HW1 1048   2.737   0.392   0.337  1.5334  0.1740 -0.8307
  349SOL    HW2 1049   2.674   0.395   0.199 -2.4459  0.3432  0.8429
  350SOL     OW 1050   0.817   2.562   0.574 -0.4534  0.0429 -0.5506
  350SOL    HW1 1051   0.764   2.498   0.527  0.3825 -1.1145  0.0391
  350SOL    HW2 1052   0.841   2.518   0.656 -0.2618  1.2904  0.0836
  351SOL     OW 1053   1.556   2.269   0.592  0.4147 -0.1749 -0.6953
  351SOL    HW1 1054   1.462   2.283   0.605  0.2934 -0.8057 -0.8162
  351SOL    HW2 1055   1.560   2.205   0.520  0.9074 -0.7823 -0.1384
  352SOL     OW 1056   0.302   2.247   1.253 -0.2672 -0.1700 -0.2184
  352SOL    HW1 1057   0.372   2.233   1.317 -1.0731  1.5798  1.1459
  352SOL    HW2 1058   0.297   2.343   1.244  0.6777 -0.3470 -3.9565
  353SOL     OW 1059   0.007   0.657   1.275 -0.8161  0.7341  0.3750
  353SOL    HW1 1060   0.001   0.665   1.180 -1.1557 -0.0657  0.3253
  353SOL    HW2 1061  -0.081   0.679   1.306 -0.5959  1.4095  0.5430
  354SOL     OW 1062   0.888   1.205   1.210  0.4139 -0.0589 -0.4527
  354SOL    HW1 1063   0.875   1.252   1.128  1.6190 -1.4915 -1.5094
  354SOL    HW2 1064   0.983   1.206   1.225  0.1228  1.6621  1.8741
  355SOL     OW 1065   1.877   0.537   1.896  0.5896 -0.1942 -0.1387
  355SOL    HW1 1066   1.814   0.605   1.872 -0.7931 -0.4520  2.4510
  355SOL    HW2 1067   1.961   0.569   1.863 -0.0943  2.5366  0.5380
  356SOL     OW 1068   1.032   1.614   1.137  0.0640  0.1272 -0.0088
  356SOL    HW1 1069   1.103   1.553   1.153  2.1422  2.4877  0.4887
  356SOL    HW2 1070   1.007   1.645   1.224 -1.0157 -0.0361 -0.2439
  357SOL     OW 1071   2.300   0.600   0.523  0.3793  0.5183 -0.0832
  357SOL    HW1 1072   2.362   0.531   0.543  0.8820  0.6556 -1.0893
  357SOL    HW2 1073   2.234   0.559   0.466 -0.8482  0.2079  1.4872
  358SOL     OW 1074   0.060   1.722   1.782  0.2600  0.4907 -0.4807
  358SOL    HW1 1075   0.043   1.636   1.821 -0.9400  0.3598 -1.2412
  358SOL    HW2 1076   0.083   1.778   1.856 -2.2652  0.3303  0.5301
  359SOL     OW 1077   1.614   1.523   1.709 -0.3957  0.1006  0.9619
  359SOL    HW1 1078   1.558   1.598   1.689  2.1724  1.8525 -0.2001
  359SOL    HW2 1079   1.629   1.530   1.804  0.4524  1.5946  0.7506
  360SOL     OW 1080   1.960   1.213   1.652 -0.2371  0.3202 -0.3977
  360SOL    HW1 1081   2.018   1.213   1.575  0.5948  0.0443  0.2108
  360SOL    HW2 1082   1.911   1.131   1.644 -0.2786  0.3729 -0.7185
  361SOL     OW 1083   2.629   2.530   0.390 -0.1805 -0.9074  0.1428
  361SOL    HW1 1084   2.613   2.443   0.428  1.0163 -1.9525 -1.6145
  361SOL    HW2 1085   2.706   2.518   0.335  1.5235  1.8660  1.6935
  362SOL     OW 1086   1.697   1.742   1.021  0.9080 -0.3860  0.1531
  362SOL    HW1 1087   1.747   1.665   1.046  0.7869 -0.6983 -0.5426
  362SOL    HW2 1088   1.755   1.789   0.961  1.7357  1.0406  1.9747
  363SOL     OW 1089   1.671   0.641   1.064 -0.5837 -0.1770 -0.1738
  363SOL    HW1 1090   1.751   0.649   1.012 -0.2243 -1.2953  0.1766
  363SOL    HW2 1091   1.672   0.551   1.097 -1.3299  0.1808  0.9047
  364SOL     OW 1092   1.121   0.520   1.084  0.0201 -0.3113  0.2640
  364SOL    HW1 1093   1.078   0.548   1.003  2.0544  2.1754 -0.0791
  364SOL    HW2 1094   1.100   0.589   1.147 -1.3435 -2.0929  1.8999
  365SOL     OW 1095   2.561   1.685   1.174  0.5789  0.4070 -0.1524
  365SOL    HW1 1096   2.549   1.692   1.079 -0.3375  0.9749 -0.0083
  365SOL    HW2 1097   2.551   1.592   1.194  1.2254  0.2207 -0.6588
  366SOL     OW 1098   2.504   1.183   1.375  0.0495  0.1474  0.1873
  366SOL    HW1 1099   2.573   1.118   1.386  1.3366  1.2124 -1.2000
  366SOL    HW2 1100   2.430   1.148   1.426  0.7137 -2.3255 -0.3846
  367SOL     OW 1101   1.982   0.793   1.135 -0.7250  0.4532  0.1706
  367SOL    HW1 1102   2.058   0.849   1.124 -0.3309 -0.0134  0.4902
  367SOL    HW2 1103   1.975   0.746   1.052 -0.0286 -0.2747  0.5146
  368SOL     OW 1104   1.122   0.055   1.930 -0.2859 -0.0169  0.0542
  368SOL    HW1 1105   1.059   0.119   1.898 -0.7657  0.0837  1.1308
  368SOL    HW2 1106   1.074   0.006   1.997  1.4451  1.7777  2.8202
  369SOL     OW 1107   1.813   1.065   0.727  0.6104 -0.0338 -0.1317
  369SOL    HW1 1108   1.790   0.975   0.702 -0.6543  0.1082  0.4275
  369SOL    HW2 1109   1.788   1.118   0.651  0.9892 -0.1032 -0.3077
  370SOL     OW 1110   2.064   1.994   1.033 -0.0081 -0.0262  0.0112
  370SOL    HW1 1111   2.140   2.051   1.017 -0.2941 -0.2768 -2.8278
  370SOL    HW2 1112   2.097   1.906   1.014 -1.1735 -0.0361 -2.4021
  371SOL     OW 1113   0.829   2.397   0.801  0.0334 -0.3024  0.4470
  371SOL    HW1 1114   0.846   2.471   0.859  0.6018  1.2846 -1.6509
  371SOL    HW2 1115   0.891   2.330   0.829 -0.1920  0.1424  2.0918
  372SOL     OW 1116   1.254   1.467   1.168 -0.5161 -0.6356 -0.7595
  372SOL    HW1 1117   1.229   1.385   1.211  0.1113  0.2387  1.3563
  372SOL    HW2 1118   1.339   1.448   1.128 -0.1655 -0.9070  0.0962
  373SOL     OW 1119   2.500   2.360   0.553 -0.2362  0.2338 -0.2533
  373SOL    HW1 1120   2.466   2.427   0.612 -0.5565 -1.5595  1.7712
  373SOL    HW2 1121   2.503   2.281   0.607  1.7015 -1.0113 -2.0307
  374SOL     OW 1122   2.509   0.050   1.442  0.2580 -0.6172 -0.4870
  374SOL    HW1 1123   2.522   0.139   1.476 -1.3287  0.2419 -1.9678
  374SOL    HW2 1124   2.592   0.027   1.402  1.0785 -0.3144  0.9886
  375SOL     OW 1125   0.385   2.107   0.845 -0.1512  0.2684 -0.0482
  375SOL    HW1 1126   0.409   2.150   0.762 -0.9404 -0.0075 -0.4219
  375SOL    HW2 1127   0.468   2.072   0.878  0.5607  2.2033  0.3546
  376SOL     OW 1128   0.937   2.571   0.986  0.3105 -0.9142  0.2254
  376SOL    HW1 1129   1.027   2.563   0.954  1.3579  0.3349  2.5946
  376SOL    HW2 1130   0.933   2.513   1.061  1.0206  2.9532  3.5854
  377SOL     OW 1131   1.522   1.359   0.131  0.0055 -0.0212 -0.4071
  377SOL    HW1 1132   1.460   1.313   0.187 -0.7409 -2.1900 -2.8157
  377SOL    HW2 1133   1.535   1.444   0.174 -0.0638 -1.6940  3.2478
  378SOL     OW 1134   0.746   0.614   0.657  0.1631  0.1416 -0.5503
  378SOL    HW1 1135   0.732   0.519   0.650  0.2750  0.1758 -1.3606
  378SOL    HW2 1136   0.690   0.651   0.589 -0.0316  0.6748 -0.1058
  379SOL     OW 1137   0.280   0.787   1.298  0.1142 -0.1209  0.0499
  379SOL    HW1 1138   0.322   0.798   1.384  0.0985  0.6754 -0.0331
  379SOL    HW2 1139   0.189   0.764   1.319  0.3227 -0.7626  0.2404
  380SOL     OW 1140   1.256   1.865   1.770 -0.1659 -0.6692 -0.3351
  380SOL    HW1 1141   1.167   1.868   1.734 -0.3692  0.5600  0.2016
  380SOL    HW2 1142   1.245   1.833   1.859 -0.5205  2.3463  0.8134
  381SOL     OW 1143   0.989   2.889   0.144 -0.3905 -0.0575 -0.4573
  381SOL    HW1 1144   1.084   2.877   0.138 -0.1690  1.4284 -0.1322
  381SOL    HW2 1145   0.978   2.981   0.167 -1.9008 -0.3491  0.0413
  382SOL     OW 1146   2.056   0.447   0.131  0.3526  0.0122 -0.5574
  382SOL    HW1 1147   1.966   0.412   0.136 -0.1847  1.4275  0.1659
  382SOL    HW2 1148   2.092   0.408   0.051  0.1976 -3.0176  0.7382
  383SOL     OW 1149   2.944   0.693   0.492  0.2705 -0.2395 -0.3945
  383SOL    HW1 1150   3.003   0.737   0.553 -1.4854  1.5436  0.1230
  383SOL    HW2 1151   2.952   0.743   0.411  0.7182 -1.0636 -0.8790
  384SOL     OW 1152   1.596   0.926   1.100  0.5306 -0.4344 -0.4210
  384SOL    HW1 1153   1.625   0.835   1.096 -1.3591 -1.0669 -1.0760
  384SOL    HW2 1154   1.500   0.920   1.097  0.3027  1.5054  1.2893
  385SOL     OW 1155   2.602   2.074   0.648 -0.2077  0.0895  0.1653
  385SOL    HW1 1156   2.536   2.022   0.692  0.4540 -1.3167 -0.4412
  385SOL    HW2 1157   2.675   2.079   0.710  0.1216 -0.5803 -0.1593
  386SOL     OW 1158   2.951   0.926   1.934 -0.1217 -0.7246 -0.4351
  386SOL    HW1 1159   2.863   0.895   1.956 -0.2346 -0.0808  0.0499
  386SOL    HW2 1160   3.003   0.904   2.011  0.3100 -1.7356 -0.9980
  387SOL     OW 1161   0.756   0.587   2.023  0.2080  0.0114  0.4758
  387SOL    HW1 1162   0.841   0.568   2.063  1.3138  3.1717 -0.0711
  387SOL    HW2 1163   0.725   0.665   2.070 -2.0153 -0.5356  0.0468
  388SOL     OW 1164   0.616   2.795   0.867  0.5207 -0.2487 -0.0412
  388SOL    HW1 1165   0.651   2.827   0.784  1.8652 -0.7308  0.3070
  388SOL    HW2 1166   0.613   2.700   0.857  0.2435 -0.2758  0.2937
  389SOL     OW 1167   1.673   1.635   0.529 -0.6812 -0.4410  0.4385
  389SOL    HW1 1168   1.676   1.715   0.581 -1.3536 -0.5660  0.6813
  389SOL    HW2 1169   1.724   1.572   0.580  0.4515  0.0153 -0.0999
  390SOL     OW 1170   0.836   2.054   0.236  0.7815 -0.0462 -0.1474
  390SOL    HW1 1171   0.818   2.060   0.330  0.9218 -0.5228 -0.0848
  390SOL    HW2 1172   0.750   2.042   0.196  0.7210  0.1631 -0.0816
  391SOL     OW 1173   2.442   0.190   0.210  0.5400  0.3994  0.0566
  391SOL    HW1 1174   2.450   0.157   0.299 -1.3004  3.6989  1.6330
  391SOL    HW2 1175   2.504   0.263   0.206  1.8095 -0.6924 -2.0190
  392SOL     OW 1176   2.901   1.040   0.560 -0.2416 -0.3837  0.0924
  392SOL    HW1 1177   2.929   1.091   0.636 -1.2449  1.4729 -0.7147
  392SOL    HW2 1178   2.972   1.050   0.497 -0.0064 -0.8204  0.2809
  393SOL     OW 1179   1.156   1.209   1.231 -0.4526  0.0552  0.2815
  393SOL    HW1 1180   1.176   1.199   1.138 -1.5379 -2.5050  0.2233
  393SOL    HW2 1181   1.203   1.136   1.273 -1.9840 -0.3511  1.3759
  394SOL     OW 1182   2.508   2.590   1.832 -0.2115  0.1058 -0.0099
  394SOL    HW1 1183   2.482   2.503   1.860 -1.7862  0.5349  0.0041
  394SOL    HW2 1184   2.595   2.579   1.794 -1.0039 -1.7593 -1.4294
  395SOL     OW 1185   2.546   1.307   0.099  0.2846  0.0459  0.0450
  395SOL    HW1 1186   2.597   1.276   0.024 -1.8866 -0.1497 -1.4479
  395SOL    HW2 1187   2.567   1.245   0.169  0.2430 -1.5025 -1.2420
  396SOL     OW 1188   0.661   1.856   0.576 -0.3666  0.1060 -0.2542
  396SOL    HW1 1189   0.691   1.940   0.612  1.8356 -1.3366  1.6349
  396SOL    HW2 1190   0.635   1.876   0.487 -1.0617  2.9956  0.4762
  397SOL     OW 1191   1.269   0.344   0.951 -0.3258 -0.4299  0.1133
  397SOL    HW1 1192   1.222   0.385   1.024 -0.3896 -0.8622  0.3151
  397SOL    HW2 1193   1.276   0.414   0.886  0.3544  0.1763  0.8119
  398SOL     OW 1194   2.868   2.198   1.542 -0.1417  0.2650 -0.0912
  398SOL    HW1 1195   2.776   2.217   1.557 -1.2813 -2.3922 -2.5868
  398SOL    HW2 1196   2.883   2.117   1.591 -0.2994 -1.3396 -2.5184
  399SOL     OW 1197   0.961   1.848   1.376  0.3742  0.2336 -0.7008
  399SOL    HW1 1198   1.008   1.836   1.458 -1.3352 -0.9834  0.1604
  399SOL    HW2 1199   0.883   1.899   1.399 -0.6763 -1.0291 -1.3251
  400SOL     OW 1200   1.144   2.874   1.123 -0.1655  0.2696  0.0449
  400SOL    HW1 1201   1.162   2.780   1.134  1.6322  0.4618 -0.9463
  400SOL    HW2 1202   1.170   2.914   1.206  1.1796  0.1506 -0.3055
  401SOL     OW 1203   0.789   1.850   1.992  0.8221  0.1435 -0.2266
  401SOL    HW1 1204   0.699   1.819   1.985  0.8891 -0.5045  1.3580
  401SOL    HW2 1205   0.790   1.933   1.946 -0.5463  0.0770 -0.3985
  402SOL     OW 1206   0.611   0.666   0.400  0.3007 -0.2282 -0.3012
  402SOL    HW1 1207   0.645   0.680   0.312 -0.8880 -0.6636 -0.8425
  402SOL    HW2 1208   0.582   0.575   0.401  0.4266 -0.2736  0.5927
  403SOL     OW 1209   2.311   1.402   0.471  0.1154 -0.1970 -0.2404
  403SOL    HW1 1210   2.353   1.379   0.553  2.4663 -4.8324 -2.3873
  403SOL    HW2 1211   2.375   1.455   0.425 -0.1849  0.3135 -0.0812
  404SOL     OW 1212   2.113   1.262   0.378 -0.1880  0.2675 -0.0235
  404SOL    HW1 1213   2.184   1.322   0.399 -1.3997  1.8009 -0.1279
  404SOL    HW2 1214   2.039   1.294   0.430 -0.6482 -1.7197  0.6504
  405SOL     OW 1215   0.273   1.368   0.167 -0.3273 -0.5285 -0.4378
  405SOL    HW1 1216   0.185   1.391   0.138 -0.0822  1.5352  0.2920
  405SOL    HW2 1217   0.259   1.320   0.249 -0.7677 -0.1446 -0.2852
  406SOL     OW 1218   1.771   2.834   0.528 -0.2401 -0.4581 -0.5825
  406SOL    HW1 1219   1.699   2.789   0.573 -0.6653  0.5533 -0.2257
  406SOL    HW2 1220   1.845   2.826   0.588 -0.8852  1.1471  0.4894
  407SOL     OW 1221   2.736   0.519   1.994 -0.2105  0.3153  1.1338
  407SOL    HW1 1222   2.789   0.456   1.945  0.7134  2.3801 -0.6543
  407SOL    HW2 1223   2.646   0.490   1.980  0.1574 -0.3288 -0.0723
  408SOL     OW 1224   0.651   0.215   0.032  0.1941  0.7788 -0.0922
  408SOL    HW1 1225   0.606   0.130   0.034  1.3490  0.1521  0.0610
  408SOL    HW2 1226   0.620   0.256  -0.049 -0.9405  0.5386  0.2046
  409SOL     OW 1227   2.811   0.458   0.488  0.2123  0.0770  0.0604
  409SOL    HW1 1228   2.749   0.503   0.546  0.7320  1.0429 -0.1026
  409SOL    HW2 1229   2.877   0.525   0.467  0.0373 -0.2294 -1.6434
  410SOL     OW 1230   0.288   1.058   0.584  0.0217 -0.1852 -0.1327
  410SOL    HW1 1231   0.242   0.998   0.642  0.6055 -0.2948  0.2191
  410SOL    HW2 1232   0.360   1.006   0.548  0.7384  0.3941  0.4402
  411SOL     OW 1233   2.013   2.911   0.307  0.3034  0.2331 -0.1957
  411SOL    HW1 1234   2.060   2.968   0.246  0.6154  0.2134  0.0189
  411SOL    HW2 1235   1.929   2.954   0.320  1.2096  1.6447  1.3797
  412SOL     OW 1236   0.539   0.295   1.658 -0.0268 -0.1924  0.1122
  412SOL    HW1 1237   0.472   0.265   1.595  0.7208 -0.3421 -0.6318
  412SOL    HW2 1238   0.578   0.214   1.690 -1.2670 -0.1779  1.7717
  413SOL     OW 1239   1.383   0.472   2.096 -0.3309  0.1719  0.2106
  413SOL    HW1 1240   1.471   0.503   2.073 -0.6504  0.9991  0.0708
  413SOL    HW2 1241   1.376   0.486   2.190  0.2100 -1.2733  0.5007
  414SOL     OW 1242   1.050   2.257   0.597  0.3771 -0.3396  0.1628
  414SOL    HW1 1243   1.091   2.185   0.549 -1.1277 -0.2620 -1.3076
  414SOL    HW2 1244   1.048   2.227   0.688  0.8521 -1.6289 -0.2328
  415SOL     OW 1245   0.027   1.746   0.406 -0.4707  0.1063 -0.0660
  415SOL    HW1 1246  -0.033   1.796   0.461 -0.4712 -0.5404  0.5294
  415SOL    HW2 1247   0.113   1.758   0.446 -0.2876  0.5563 -0.5834
  416SOL     OW 1248   2.044   0.817   0.608  0.0272 -0.4428 -0.3521
  416SOL    HW1 1249   2.018   0.727   0.629 -1.4794  0.1733  0.6110
  416SOL    HW2 1250   1.963   0.859   0.580  0.4207  0.9949  0.5951
  417SOL     OW 1251   1.662   1.322   1.315 -0.3578  0.1489 -0.3575
  417SOL    HW1 1252   1.710   1.353   1.392  0.0143  0.1468 -0.5872
  417SOL    HW2 1253   1.720   1.257   1.275  0.9427  2.4772 -2.5024
  418SOL     OW 1254   0.050   1.157   1.283  0.1572 -0.0904 -0.0452
  418SOL    HW1 1255   0.005   1.190   1.361  1.7163  1.0085  0.4496
  418SOL    HW2 1256   0.102   1.231   1.253  1.2402 -1.1507 -0.8755
  419SOL     OW 1257   0.434   0.011   0.160 -0.1603  0.4966  0.4625
  419SOL    HW1 1258   0.383  -0.040   0.097  2.1651 -0.3468 -0.8456
  419SOL    HW2 1259   0.401   0.101   0.149 -0.2190  0.2791 -1.5803
  420SOL     OW 1260   2.286   0.865   0.209 -0.3134  0.4375  0.1351
  420SOL    HW1 1261   2.315   0.953   0.184 -0.2329  0.1677 -0.7793
  420SOL    HW2 1262   2.197   0.859   0.174  0.2473 -0.3925 -1.2302
  421SOL     OW 1263   2.410   1.740   1.966  0.3931 -0.2017 -0.0975
  421SOL    HW1 1264   2.350   1.671   1.936 -1.6444  1.5816 -0.3715
  421SOL    HW2 1265   2.495   1.714   1.930 -0.1015 -2.9433  0.4545
  422SOL     OW 1266   1.377   2.896   1.837 -0.7266  0.2197 -0.3621
  422SOL    HW1 1267   1.288   2.930   1.823 -1.2921 -0.9202  0.3253
  422SOL    HW2 1268   1.421   2.964   1.888 -1.8162 -0.0225  0.9503
  423SOL     OW 1269   2.891   0.304   1.130 -0.2295 -0.0918 -0.0837
  423SOL    HW1 1270   2.846   0.387   1.145 -1.2882 -0.5556 -0.5465
  423SOL    HW2 1271   2.929   0.312   1.042  0.3607  0.1899  0.1902
  424SOL     OW 1272   2.769   0.876   1.614  0.1471  0.0568 -0.0948
  424SOL    HW1 1273   2.689   0.870   1.666  0.2321  0.4389  0.0815
  424SOL    HW2 1274   2.792   0.785   1.595  1.2067 -0.2421  2.2139
  425SOL     OW 1275   2.737   2.500   1.689  0.2026  0.0869  0.0025
  425SOL    HW1 1276   2.738   2.506   1.594  1.8777  0.4719  0.0068
  425SOL    HW2 1277   2.708   2.411   1.707  0.8537 -0.3286 -0.9103
  426SOL     OW 1278   1.303   1.017   1.364 -0.4154  0.0636 -0.0966
  426SOL    HW1 1279   1.390   1.035   1.399  0.3803 -1.0331 -1.4163
  426SOL    HW2 1280   1.249   0.998   1.441  0.9892 -1.1582  0.6209
  427SOL     OW 1281   2.357   2.334   0.269 -0.0655  0.0620 -0.2769
  427SOL    HW1 1282   2.387   2.384   0.345 -0.0961  1.7549 -1.3046
  427SOL    HW2 1283   2.263   2.326   0.281 -0.1397  0.7394 -0.3315
  428SOL     OW 1284   1.572   2.695   1.998  0.0725  0.0283  0.5832
  428SOL    HW1 1285   1.603   2.609   2.026 -0.4707  0.2115  1.8011
  428SOL    HW2 1286   1.526   2.679   1.916  1.1159 -0.6314  0.1027
  429SOL     OW 1287   0.368   1.761   1.486  0.8748 -0.3815  0.3401
  429SOL    HW1 1288   0.332   1.704   1.554  0.5109 -0.1361  0.3586
  429SOL    HW2 1289   0.320   1.736   1.407 -1.2023  1.6461  0.8484
  430SOL     OW 1290   1.553   2.535   0.392  0.4628  0.1197  0.3336
  430SOL    HW1 1291   1.532   2.486   0.472  2.3192 -0.8245  0.2941
  430SOL    HW2 1292   1.502   2.492   0.324  0.1836 -0.1726  0.7226
  431SOL     OW 1293   0.773   1.781   0.016 -0.5148  0.0818 -0.2741
  431SOL    HW1 1294   0.794   1.742   0.100 -0.0433 -1.5711 -1.1151
  431SOL    HW2 1295   0.760   1.874   0.034 -0.5790 -0.2745  1.6275
  432SOL     OW 1296   0.881   1.326   0.977 -0.5016 -0.1373  0.0071
  432SOL    HW1 1297   0.809   1.272   0.943  1.0927 -1.4452 -1.4770
  432SOL    HW2 1298   0.879   1.406   0.923 -1.6239  0.4456  0.8703
  433SOL     OW 1299   1.524   0.007   0.720  0.2986 -0.5768  0.3723
  433SOL    HW1 1300   1.508   0.037   0.809 -2.5464  1.0883 -0.5681
  433SOL    HW2 1301   1.576  -0.072   0.730 -0.0822 -0.5449  3.5002
  434SOL     OW 1302   1.803   1.408   1.546  0.0761  0.7258  0.2226
  434SOL    HW1 1303   1.836   1.349   1.614  1.3189  2.6534  1.4111
  434SOL    HW2 1304   1.739   1.463   1.592 -0.3973  0.9144 -0.6356
  435SOL     OW 1305   0.268   2.773   1.084 -0.0803  0.7365  0.1022
  435SOL    HW1 1306   0.190   2.827   1.074  0.2830  1.0819 -1.0663
  435SOL    HW2 1307   0.335   2.818   1.033  0.5830 -0.1401  0.1683
  436SOL     OW 1308   0.011   2.547   1.798 -0.1699 -0.3703  0.7199
  436SOL    HW1 1309   0.043   2.579   1.713  0.4035  0.3521  1.2008
  436SOL    HW2 1310  -0.084   2.554   1.791 -0.3163 -2.5663 -0.7335
  437SOL     OW 1311   2.270   1.880   1.701  0.1014 -0.5882  0.4361
  437SOL    HW1 1312   2.284   1.945   1.633 -0.6954 -0.4208  0.4338
  437SOL    HW2 1313   2.336   1.812   1.683  0.1475 -0.3603 -0.2629
  438SOL     OW 1314   1.091   2.562   0.324  0.4257 -0.1147 -0.1826
  438SOL    HW1 1315   1.121   2.638   0.373  2.6067 -0.1891 -1.3107
  438SOL    HW2 1316   1.002   2.584   0.297  0.4005  1.2894  0.9674
  439SOL     OW 1317   2.331   2.321   1.779  0.2291 -0.2162 -0.2921
  439SOL    HW1 1318   2.308   2.247   1.835 -0.5642 -0.3256 -0.7526
  439SOL    HW2 1319   2.270   2.316   1.706 -1.3761  2.2005  0.7539
  440SOL     OW 1320   2.823   1.947   0.829  0.1628  0.0123  0.0932
  440SOL    HW1 1321   2.813   2.042   0.827  0.7187  0.0655 -1.1918
  440SOL    HW2 1322   2.902   1.931   0.880  1.1721  0.3626 -1.3313
  441SOL     OW 1323   1.510   1.173   0.580 -0.5564  0.7679 -0.2404
  441SOL    HW1 1324   1.452   1.147   0.509 -0.1282  0.9484 -0.6666
  441SOL    HW2 1325   1.594   1.192   0.536  0.0922 -0.3499  0.4565
  442SOL     OW 1326   0.433   1.993   1.362 -0.4224  0.6565 -0.6461
  442SOL    HW1 1327   0.390   1.922   1.409  0.5216  0.4860 -0.0199
  442SOL    HW2 1328   0.435   1.963   1.271  0.2000 -0.2591 -0.3516
  443SOL     OW 1329   1.344   2.505   0.230 -0.1344  0.1555  0.0126
  443SOL    HW1 1330   1.255   2.540   0.240 -0.4799 -0.9277  0.8998
  443SOL    HW2 1331   1.383   2.560   0.162 -1.8219  0.0033 -1.1443
  444SOL     OW 1332   1.042   0.905   1.851  0.4414  0.5685  0.1890
  444SOL    HW1 1333   1.084   0.835   1.901  0.7983  0.6113 -0.0461
  444SOL    HW2 1334   1.028   0.975   1.915 -0.2276  0.1608  0.5033
  445SOL     OW 1335   1.252   2.423   0.504  0.1484 -0.0672 -0.2811
  445SOL    HW1 1336   1.207   2.468   0.433 -1.4253  1.0843  1.3629
  445SOL    HW2 1337   1.182   2.377   0.552  1.0546 -0.2917  0.8814
  446SOL     OW 1338   0.788   0.241   2.092  0.2580 -0.0119  0.3185
  446SOL    HW1 1339   0.832   0.156   2.087 -0.7858 -0.4831 -2.4416
  446SOL    HW2 1340   0.858   0.306   2.084  1.0025 -0.5571  1.9188
  447SOL     OW 1341   1.958   1.297   0.979  0.3630  0.2536  0.1621
  447SOL    HW1 1342   1.882   1.251   1.015 -0.3252  2.2476  1.4348
  447SOL    HW2 1343   1.980   1.248   0.901 -2.3366 -0.3503 -0.3440
  448SOL     OW 1344   0.859   2.232   1.635 -0.5340 -0.2938  0.3976
  448SOL    HW1 1345   0.806   2.311   1.647 -0.1380  0.0716 -0.2371
  448SOL    HW2 1346   0.949   2.261   1.643 -0.3784 -0.6430 -0.0435
  449SOL     OW 1347   0.504   2.422   1.765  0.2684  0.2880 -0.7244
  449SOL    HW1 1348   0.426   2.472   1.788  0.7066  0.1554  1.1382
  449SOL    HW2 1349   0.491   2.336   1.804  2.2352  0.9097  1.5790
  450SOL     OW 1350   1.587   0.975   1.371 -0.5321 -0.2928 -0.4618
  450SOL    HW1 1351   1.592   0.980   1.275  1.2513  0.6804 -0.3584
  450SOL    HW2 1352   1.633   0.894   1.393 -0.4020 -0.2036 -0.4039
  451SOL     OW 1353   1.188   1.935   1.260  0.0847 -0.1020 -0.0656
  451SOL    HW1 1354   1.111   1.928   1.315  0.0851  1.3385  0.1332
  451SOL    HW2 1355   1.222   2.023   1.276  2.7633 -1.2501  1.1684
  452SOL     OW 1356   2.060   2.478   0.566  0.1606 -0.0429 -0.4241
  452SOL    HW1 1357   2.100   2.414   0.506 -1.5260 -0.2340 -1.4130
  452SOL    HW2 1358   1.966   2.462   0.558 -0.2823  2.1974 -0.2802
  453SOL     OW 1359   0.026   2.660   0.077 -0.4376  0.4613 -0.2004
  453SOL    HW1 1360   0.100   2.713   0.105 -0.0530  0.2400 -0.7875
  453SOL    HW2 1361   0.021   2.672  -0.018 -1.6330  1.0795 -0.0808
  454SOL     OW 1362   1.097   1.378   0.597  0.1823 -0.0317  0.5437
  454SOL    HW1 1363   1.080   1.284   0.608 -0.5115  0.2385  1.9968
  454SOL    HW2 1364   1.104   1.412   0.686  0.3649  1.3188  0.0441
  455SOL     OW 1365   2.411   0.538   1.572 -0.4869  0.8016 -0.2472
  455SOL    HW1 1366   2.407   0.618   1.624 -0.7701  0.5216  0.1754
  455SOL    HW2 1367   2.366   0.473   1.626  0.8629  0.0316  0.0192
  456SOL     OW 1368   2.589   1.466   0.678 -0.2969 -0.2762 -0.2081
  456SOL    HW1 1369   2.594   1.396   0.613 -1.4083 -0.9894  0.4396
  456SOL    HW2 1370   2.590   1.421   0.762 -0.0742  0.5537  0.2409
  457SOL     OW 1371   1.538   2.156   0.317 -0.1191  0.0543  0.1007
  457SOL    HW1 1372   1.499   2.079   0.276 -2.0147  0.3921  1.1654
  457SOL    HW2 1373   1.483   2.229   0.290 -0.0756  0.5949  1.4051
  458SOL     OW 1374   0.249   1.624   1.306  0.6838 -0.2504 -0.5019
  458SOL    HW1 1375   0.332   1.581   1.284 -0.1202 -1.3560 -1.4542
  458SOL    HW2 1376   0.202   1.559   1.358  0.1953  0.1811 -0.4049
  459SOL     OW 1377   1.044   2.228   0.898  0.1830 -0.1886 -0.0910
  459SOL    HW1 1378   1.090   2.282   0.962  0.9880 -0.6326 -0.2826
  459SOL    HW2 1379   0.982   2.177   0.950  0.1337  0.1805  0.2131
  460SOL     OW 1380   2.024   0.845   0.049  0.0752 -0.2008  0.4864
  460SOL    HW1 1381   1.982   0.796   0.120  0.1488 -1.6483 -0.4198
  460SOL    HW2 1382   1.970   0.923   0.038 -1.2100 -1.0387  0.6821
  461SOL     OW 1383   1.019   0.138   1.423  0.6007 -0.2744 -0.7563
  461SOL    HW1 1384   1.037   0.224   1.385  1.5814 -0.1516 -0.0590
  461SOL    HW2 1385   1.106   0.101   1.439  0.3660  0.3603  2.8300
  462SOL     OW 1386   0.289   2.571   1.881 -0.3309  0.1067 -0.2631
  462SOL    HW1 1387   0.301   2.655   1.837  1.6659 -1.2480 -2.5985
  462SOL    HW2 1388   0.195   2.552   1.872 -0.7382  1.8906 -0.0091
  463SOL     OW 1389   2.600   1.701   1.747  0.2664 -0.2501 -0.2390
  463SOL    HW1 1390   2.552   1.622   1.720  0.8400 -0.8853  0.5181
  463SOL    HW2 1391   2.659   1.719   1.674 -1.3293  0.7479 -1.3304
  464SOL     OW 1392   0.847   0.405   0.320 -0.1215 -0.0682 -0.2156
  464SOL    HW1 1393   0.885   0.346   0.254 -0.9990 -2.3465  1.1944
  464SOL    HW2 1394   0.752   0.396   0.309 -0.2839 -0.3588  1.1988
  465SOL     OW 1395   0.053   0.024   1.989  0.2624 -0.7553  0.0436
  465SOL    HW1 1396   0.007  -0.039   2.044 -0.1775 -0.0670  0.4883
  465SOL    HW2 1397   0.135   0.040   2.035  2.3424 -4.0402 -2.0880
  466SOL     OW 1398   0.339   2.417   0.340 -0.5081 -0.0609  0.1467
  466SOL    HW1 1399   0.292   2.501   0.349  1.6187  0.9844  3.0014
  466SOL    HW2 1400   0.374   2.419   0.251 -1.8906  1.2719 -0.4233
  467SOL     OW 1401   1.282   0.486   1.614 -0.9425  0.3550  0.2646
  467SOL    HW1 1402   1.272   0.544   1.690 -2.0999  1.7396 -0.8739
  467SOL    HW2 1403   1.192   0.464   1.589 -0.5613 -0.6059 -0.3323
  468SOL     OW 1404   0.115   2.270   1.932 -0.2838  0.0459 -0.5821
  468SOL    HW1 1405   0.123   2.331   1.858  0.8449 -0.5430 -0.9766
  468SOL    HW2 1406   0.060   2.316   1.995  0.8307  1.6454 -0.7030
  469SOL     OW 1407   2.879   2.528   0.311 -0.1909  0.1849 -0.1237
  469SOL    HW1 1408   2.925   2.572   0.240 -0.7536  0.1716 -0.5071
  469SOL    HW2 1409   2.943   2.522   0.381  0.3209  0.3591 -0.5663
  470SOL     OW 1410   0.354   0.896   0.255 -0.6071  0.3867 -0.1514
  470SOL    HW1 1411   0.412   0.922   0.326 -2.2732  0.5566  1.2341
  470SOL    HW2 1412   0.393   0.933   0.176  1.6075 -0.2972  0.5690
  471SOL     OW 1413   0.466   1.071   0.049 -0.1108 -0.6292  0.4297
  471SOL    HW1 1414   0.539   1.120   0.087  0.4206 -0.4960 -0.7049
  471SOL    HW2 1415   0.418   1.136  -0.003 -0.1873 -1.0201  0.0053
  472SOL     OW 1416   0.066   2.330   1.037 -0.5595  0.0692 -0.2899
  472SOL    HW1 1417   0.063   2.425   1.052  0.0600  0.0137  0.2087
  472SOL    HW2 1418   0.036   2.292   1.119 -0.6710 -0.1728 -0.4432
  473SOL     OW 1419   0.515   1.655   0.974  0.3539  0.5721 -0.4630
  473SOL    HW1 1420   0.552   1.710   1.043  0.1433 -0.9835  0.9479
  473SOL    HW2 1421   0.582   1.654   0.905  0.8812  1.5645  0.0236
  474SOL     OW 1422   1.278   2.828   0.181  0.4865 -0.1856 -0.0624
  474SOL    HW1 1423   1.331   2.755   0.147 -0.5788 -2.3925  2.6316
  474SOL    HW2 1424   1.254   2.801   0.269 -4.1116  1.2015 -0.6232
  475SOL     OW 1425   2.174   1.683   0.255 -0.0383  0.7907  0.4648
  475SOL    HW1 1426   2.101   1.631   0.221  1.8466 -2.5714  1.1944
  475SOL    HW2 1427   2.228   1.702   0.178 -0.1867  0.7368  0.3465
  476SOL     OW 1428   2.484   1.450   1.966  0.4936  0.0020  0.7008
  476SOL    HW1 1429   2.449   1.436   2.054  1.0907  0.6095  1.0381
  476SOL    HW2 1430   2.573   1.414   1.969  0.7988  0.7347  0.5778
  477SOL     OW 1431   1.441   2.046   1.866 -0.1349 -0.7582 -0.0999
  477SOL    HW1 1432   1.491   2.075   1.789 -0.3364 -1.3200 -0.4502
  477SOL    HW2 1433   1.368   1.996   1.829 -0.3095 -0.9156  0.4558
  478SOL     OW 1434   1.572   2.722   1.722  0.7719 -0.0814  0.7198
  478SOL    HW1 1435   1.548   2.730   1.630 -0.0664 -0.3209  0.9122
  478SOL    HW2 1436   1.521   2.789   1.767  1.7845  0.5798  0.9193
  479SOL     OW 1437   1.786   1.539   1.916  0.2054  0.3796  0.2493
  479SOL    HW1 1438   1.860   1.480   1.928  0.3365 -0.1689 -2.6271
  479SOL    HW2 1439   1.825   1.623   1.890 -0.0952  1.0362  1.8088
  480SOL     OW 1440   0.613   1.665   1.339  0.1591 -0.4085  0.2675
  480SOL    HW1 1441   0.678   1.632   1.401  0.6493  2.0527  1.1786
  480SOL    HW2 1442   0.539   1.693   1.394 -1.3397 -2.2691 -0.6804
  481SOL     OW 1443   0.649   0.350   0.588 -0.2047 -0.4582 -0.3835
  481SOL    HW1 1444   0.727   0.343   0.533  0.3645 -1.8182  0.5274
  481SOL    HW2 1445   0.584   0.297   0.544  0.2953 -1.6653  0.2680
  482SOL     OW 1446   0.614   0.743   1.436 -0.0348 -0.4793 -0.0918
  482SOL    HW1 1447   0.623   0.804   1.509 -0.5547  0.0541 -0.4653
  482SOL    HW2 1448   0.539   0.688   1.460  0.3053 -0.8400  0.1500
  483SOL     OW 1449   1.303   1.218   1.687 -0.1258 -0.2942  0.5778
  483SOL    HW1 1450   1.373   1.252   1.630 -0.1163 -1.1902  0.0425
  483SOL    HW2 1451   1.277   1.294   1.740  0.8210  0.2096  0.3521
  484SOL     OW 1452   2.577   0.526   0.095 -0.2714 -0.0367  0.2884
  484SOL    HW1 1453   2.546   0.540   0.005 -0.3761  1.4330  0.5278
  484SOL    HW2 1454   2.506   0.559   0.150  0.4500  0.5569  0.8846
  485SOL     OW 1455   1.849   1.779   1.392 -0.4793 -0.4688  0.0727
  485SOL    HW1 1456   1.757   1.787   1.365 -0.4408 -0.3879 -0.0331
  485SOL    HW2 1457   1.890   1.860   1.363 -0.1625 -0.9070 -0.7363
  486SOL     OW 1458   0.463   1.607   0.188 -0.2671  0.0765 -0.0013
  486SOL    HW1 1459   0.449   1.516   0.213 -0.5936  0.1173 -0.0303
  486SOL    HW2 1460   0.492   1.603   0.096 -0.5739  0.0179 -0.0976
  487SOL     OW 1461   2.122   0.638   1.942 -0.2580  0.2096 -0.5339
  487SOL    HW1 1462   2.204   0.665   1.900  0.1122  0.9953  0.6265
  487SOL    HW2 1463   2.079   0.720   1.967  0.7613 -0.1093  2.8440
  488SOL     OW 1464   2.558   1.454   1.634  0.9110  0.6115  0.3903
  488SOL    HW1 1465   2.547   1.383   1.698  1.2743  2.6676  2.9448
  488SOL    HW2 1466   2.620   1.419   1.570 -0.0429 -1.8386  0.6731
  489SOL     OW 1467   2.482   0.407   0.599  0.0502  0.0091  0.3888
  489SOL    HW1 1468   2.540   0.346   0.553  0.2050  0.8840 -0.6045
  489SOL    HW2 1469   2.530   0.489   0.603 -0.6566  0.4267  0.5828
  490SOL     OW 1470   0.453   1.255   0.765  0.1638 -0.3539 -0.0530
  490SOL    HW1 1471   0.373   1.268   0.817 -0.4642 -0.1006 -1.0505
  490SOL    HW2 1472   0.432   1.181   0.708  1.0023 -0.9084  0.3451
  491SOL     OW 1473   0.475   0.053   1.318  0.1558  0.6266  0.0192
  491SOL    HW1 1474   0.429   0.037   1.235 -1.2004 -0.1475  0.8835
  491SOL    HW2 1475   0.567   0.063   1.292 -0.5256  2.9850 -1.8534
  492SOL     OW 1476   1.363   0.326   1.317  0.4642  0.1298 -0.4133
  492SOL    HW1 1477   1.339   0.387   1.387 -0.1318  0.9989 -1.3585
  492SOL    HW2 1478   1.458   0.324   1.319  0.4891 -1.4237  1.7220
  493SOL     OW 1479   2.865   0.384   1.797  0.1995 -0.1400 -0.6199
  493SOL    HW1 1480   2.960   0.382   1.804  0.0953 -0.5389  0.9958
  493SOL    HW2 1481   2.841   0.296   1.766  0.3421 -0.0270 -1.0638
  494SOL     OW 1482   1.223   0.313   1.881 -0.0020  0.3539  0.3331
  494SOL    HW1 1483   1.245   0.225   1.853  0.4780 -0.3620  2.7948
  494SOL    HW2 1484   1.307   0.358   1.891 -0.0592  0.1446  1.9251
  495SOL     OW 1485   2.717   1.076   0.900  0.6144 -0.3675 -0.4764
  495SOL    HW1 1486   2.761   1.034   0.974  0.2723 -1.3736 -0.8301
  495SOL    HW2 1487   2.723   1.012   0.829  0.7993  0.5180 -1.2825
  496SOL     OW 1488   0.650   0.106   1.842  0.1526 -0.1907 -0.2205
  496SOL    HW1 1489   0.708   0.085   1.916  2.0531  1.4389 -1.1324
  496SOL    HW2 1490   0.623   0.196   1.858  1.4278  0.5596 -1.9460
  497SOL     OW 1491   1.934   2.065   1.780 -0.5893  0.3064 -0.1700
  497SOL    HW1 1492   2.019   2.055   1.821 -0.6921 -0.8909 -0.2109
  497SOL    HW2 1493   1.950   2.049   1.687 -1.1903 -2.2443  0.0913
  498SOL     OW 1494   1.832   2.307   1.263 -0.5994 -0.1366  0.6799
  498SOL    HW1 1495   1.896   2.367   1.226 -0.0018 -1.4053 -0.4286
  498SOL    HW2 1496   1.787   2.358   1.330 -0.0453  1.4972 -0.1454
  499SOL     OW 1497   2.191   2.052   0.466  0.2829  0.0555  0.2678
  499SOL    HW1 1498   2.237   1.988   0.413 -2.7631  0.6197 -3.5088
  499SOL    HW2 1499   2.134   2.000   0.523 -0.4095 -0.6695 -1.0394
  500SOL     OW 1500   0.345   0.060   1.895 -0.6141  0.1804  0.7615
  500SOL    HW1 1501   0.270   0.117   1.879 -2.6030 -1.9670  1.7602
  500SOL    HW2 1502   0.415   0.119   1.921 -1.4826  2.4144 -1.6249
  501SOL     OW 1503   2.918   0.719   1.002  0.2188 -0.5718  0.1985
  501SOL    HW1 1504   2.896   0.798   1.051 -0.3961  0.5467 -1.7846
  501SOL    HW2 1505   2.847   0.709   0.938  2.0932 -0.5926 -2.0237
  502SOL     OW 1506   1.419   1.694   1.602 -0.2326  0.5294  0.1720
  502SOL    HW1 1507   1.418   1.723   1.511 -1.9907 -1.8156 -0.6572
  502SOL    HW2 1508   1.393   1.771   1.653  0.3947  1.7658 -1.3161
  503SOL     OW 1509   0.222   1.861   0.596 -0.5728 -0.3049  0.5264
  503SOL    HW1 1510   0.267   1.840   0.678 -1.1930  0.4931  1.0919
  503SOL    HW2 1511   0.286   1.842   0.528 -0.1362 -1.2378  1.1748
  504SOL     OW 1512   1.960   2.504   1.125  0.1489  0.5590 -0.3791
  504SOL    HW1 1513   1.935   2.510   1.033  2.2023  0.8185 -0.9644
  504SOL    HW2 1514   2.007   2.586   1.143 -1.2216  1.0622  1.2675
  505SOL     OW 1515   0.577   1.054   1.918  0.6303 -0.5340  0.4902
  505SOL    HW1 1516   0.588   1.135   1.967 -0.3225 -0.5199  0.7090
  505SOL    HW2 1517   0.606   0.985   1.978 -0.5018 -0.5146  1.0810
  506SOL     OW 1518   1.597   0.614   1.384  0.1993  0.0112  0.0444
  506SOL    HW1 1519   1.658   0.669   1.335  0.0571 -1.3777 -1.8012
  506SOL    HW2 1520   1.514   0.663   1.381  1.0260  1.7024  2.2099
  507SOL     OW 1521   0.378   1.608   0.627 -0.0728  0.2754  0.3159
  507SOL    HW1 1522   0.345   1.636   0.541 -0.5386 -0.8170  0.1228
  507SOL    HW2 1523   0.303   1.618   0.686 -0.1937 -0.3953  0.2786
  508SOL     OW 1524   0.495   1.509   1.817  0.1199 -0.0267  0.0897
  508SOL    HW1 1525   0.488   1.590   1.767 -0.3020 -0.2063 -0.1470
  508SOL    HW2 1526   0.586   1.483   1.808  0.3078  0.5331  0.3442
  509SOL     OW 1527   0.011   0.935   0.258 -0.1965  0.0056  0.1463
  509SOL    HW1 1528   0.100   0.951   0.227 -0.7486  1.9922 -0.6115
  509SOL    HW2 1529  -0.018   0.857   0.212  1.2608 -0.9081  0.7119
  510SOL     OW 1530   1.808   2.181   0.760  0.3400 -0.1799  0.6652
  510SOL    HW1 1531   1.835   2.251   0.818 -0.7156  0.0341  0.9195
  510SOL    HW2 1532   1.743   2.221   0.702  1.0502 -0.4962 -0.3810
  511SOL     OW 1533   0.702   2.754   0.018 -0.1028 -0.1272 -0.3964
  511SOL    HW1 1534   0.656   2.782  -0.061 -0.7584  1.8873  0.6279
  511SOL    HW2 1535   0.633   2.738   0.082  0.3391 -2.8301 -0.4653
  512SOL     OW 1536   1.152   0.049   0.885  0.0016  0.0027  0.0139
  512SOL    HW1 1537   1.160   0.139   0.917  0.3767  0.1014 -0.3411
  512SOL    HW2 1538   1.154  -0.005   0.964 -0.6530  0.3268  0.2592
  513SOL     OW 1539   2.019   1.589   1.432 -0.0707  0.3518 -0.2168
  513SOL    HW1 1540   1.971   1.531   1.492  0.2298  0.5005  0.1725
  513SOL    HW2 1541   1.953   1.648   1.397 -0.1396  0.6875  0.4760
  514SOL     OW 1542   2.181   2.644   1.353  0.0452  0.0845  0.0770
  514SOL    HW1 1543   2.191   2.739   1.358 -0.6762  0.1233  1.5242
  514SOL    HW2 1544   2.195   2.614   1.443 -1.5313 -0.9663  0.0246
  515SOL     OW 1545   1.278   0.060   1.348 -0.2245  0.2028  0.3182
  515SOL    HW1 1546   1.340   0.016   1.290 -0.1754 -0.7442  1.0677
  515SOL    HW2 1547   1.298   0.153   1.338 -0.5943  0.1335 -1.6086
  516SOL     OW 1548   2.863   1.212   1.540  0.4929 -0.0681 -0.1843
  516SOL    HW1 1549   2.783   1.195   1.590  0.6617  1.2918  0.5804
  516SOL    HW2 1550   2.863   1.306   1.526  1.0109 -0.2850 -1.8300
  517SOL     OW 1551   1.989   1.018   0.347  0.0428 -0.1351 -0.4689
  517SOL    HW1 1552   2.048   1.088   0.376  0.6620 -1.4873  1.7953
  517SOL    HW2 1553   2.046   0.951   0.311  0.0320 -1.4644  1.7561
  518SOL     OW 1554   1.173   0.946   1.613  0.2263  0.1795 -0.2679
  518SOL    HW1 1555   1.109   0.916   1.678  0.8932 -0.5555  0.0529
  518SOL    HW2 1556   1.205   1.029   1.648  1.7471 -0.9575  1.1821
  519SOL     OW 1557   1.727   0.706   1.735  0.4551 -0.6259  0.0593
  519SOL    HW1 1558   1.672   0.739   1.806 -0.9079  1.3789 -1.7937
  519SOL    HW2 1559   1.674   0.638   1.694  0.8359 -1.1017  0.3445
  520SOL     OW 1560   1.067   1.119   2.032 -0.2449  0.0325  0.6289
  520SOL    HW1 1561   1.016   1.168   1.967 -0.7086  0.7263  1.5047
  520SOL    HW2 1562   1.130   1.182   2.066 -1.6954  0.4628  2.7022
  521SOL     OW 1563   1.871   1.031   1.260  0.1627  0.1616 -0.2019
  521SOL    HW1 1564   1.906   0.947   1.232  1.9048  0.6224  0.4550
  521SOL    HW2 1565   1.823   1.063   1.184  1.3798 -0.4162 -1.2632
  522SOL     OW 1566   1.202   0.698   2.035 -0.2556 -0.2202  0.5364
  522SOL    HW1 1567   1.199   0.618   2.087  1.2850 -0.2819  0.5762
  522SOL    HW2 1568   1.151   0.761   2.085 -1.6428 -1.2079  0.4149
  523SOL     OW 1569   2.498   1.669   0.897  0.0320  0.0537 -0.1005
  523SOL    HW1 1570   2.523   1.686   0.806  0.1574 -0.8386 -0.2418
  523SOL    HW2 1571   2.431   1.601   0.891 -1.0505  1.0365  0.3975
  524SOL     OW 1572   0.942   2.365   1.155  0.6544  0.1662 -0.1467
  524SOL    HW1 1573   0.972   2.355   1.245  0.5823 -0.5637 -0.2003
  524SOL    HW2 1574   0.869   2.304   1.147  0.8418  0.0186 -0.7813
  525SOL     OW 1575   0.874   0.811   0.484 -0.1302 -0.5500 -0.2675
  525SOL    HW1 1576   0.810   0.759   0.436 -0.4568 -0.6024  0.2239
  525SOL    HW2 1577   0.837   0.899   0.488 -0.5522 -0.7604  0.7045
  526SOL     OW 1578   2.524   2.902   1.890  0.6833  0.0533  0.7521
  526SOL    HW1 1579   2.539   2.894   1.795  0.9933  2.1228  0.5760
  526SOL    HW2 1580   2.555   2.819   1.926 -1.4501 -1.7097 -1.1334
  527SOL     OW 1581   2.515   1.125   0.323  0.3678 -0.5522  0.4134
  527SOL    HW1 1582   2.602   1.089   0.304  0.4561 -0.3291  0.3902
  527SOL    HW2 1583   2.524   1.168   0.408  0.3377 -0.3422  0.3115
  528SOL     OW 1584   0.266   0.345   0.468 -0.1130  0.0500 -0.2989
  528SOL    HW1 1585   0.342   0.291   0.446  0.0394  0.5772 -1.1423
  528SOL    HW2 1586   0.208   0.335   0.392  0.1287  1.4251 -0.6971
  529SOL     OW 1587   2.814   0.724   0.172 -0.1953  0.2026 -0.4107
  529SOL    HW1 1588   2.857   0.653   0.124  2.5979  1.1589  0.4867
  529SOL    HW2 1589   2.722   0.717   0.147  0.2784 -2.5432 -1.7958
  530SOL     OW 1590   2.686   1.234   0.526  0.7774 -0.2014  0.8714
  530SOL    HW1 1591   2.732   1.151   0.541  0.9846 -0.7899 -2.3079
  530SOL    HW2 1592   2.746   1.284   0.470 -0.6807  0.7544  0.1198
  531SOL     OW 1593   1.816   0.276   0.100  0.1889  0.5696  0.3295
  531SOL    HW1 1594   1.812   0.189   0.138 -1.3801  0.3070 -0.3395
  531SOL    HW2 1595   1.743   0.323   0.140  0.1982  1.1413 -0.2956
  532SOL     OW 1596   2.606   1.780   0.089  0.1733 -0.0266  0.1428
  532SOL    HW1 1597   2.681   1.792   0.030 -0.5482  0.0211 -0.7839
  532SOL    HW2 1598   2.642   1.731   0.163  1.4327  1.1594  0.3682
  533SOL     OW 1599   0.576   2.851   1.695 -0.3220 -0.3528 -0.7296
  533SOL    HW1 1600   0.608   2.932   1.736 -0.7914 -0.0570 -0.9454
  533SOL    HW2 1601   0.653   2.794   1.695  0.2411  0.3774 -1.3148
  534SOL     OW 1602   2.727   1.019   1.389 -0.0467 -0.2720 -0.0612
  534SOL    HW1 1603   2.745   0.934   1.429  2.1467 -0.4544 -1.2872
  534SOL    HW2 1604   2.786   1.079   1.435 -0.1202  0.1915 -0.5658
  535SOL     OW 1605   2.223   2.398   0.885 -0.4264  0.1951 -0.1993
  535SOL    HW1 1606   2.247   2.306   0.893 -1.0077 -0.2123 -2.3982
  535SOL    HW2 1607   2.302   2.440   0.851 -0.5675  0.2385 -0.4774
  536SOL     OW 1608   0.713   1.208   0.637  0.4283  0.4031  0.7451
  536SOL    HW1 1609   0.751   1.291   0.608  1.2297 -0.0598  0.4328
  536SOL    HW2 1610   0.631   1.232   0.680  0.0283  1.2430 -0.4586
  537SOL     OW 1611   0.984   0.192   0.167  0.3105 -0.1006 -0.0008
  537SOL    HW1 1612   0.958   0.230   0.083  1.6400  0.0286 -0.3757
  537SOL    HW2 1613   1.072   0.227   0.183 -0.6823  1.5817  2.4722
  538SOL     OW 1614   1.716   1.149   1.029  0.5478 -0.1847 -0.9072
  538SOL    HW1 1615   1.670   1.183   0.952  1.7549  0.2452 -1.4742
  538SOL    HW2 1616   1.687   1.058   1.037  1.4963 -0.6941 -2.7761
  539SOL     OW 1617   1.702   0.474   1.605  0.0057 -0.1812  0.4617
  539SOL    HW1 1618   1.792   0.443   1.598  0.5808  1.4835  0.1329
  539SOL    HW2 1619   1.676   0.494   1.515 -0.3147  0.3536  0.6648
  540SOL     OW 1620   1.919   2.450   1.551 -0.4823  0.2220 -0.6267
  540SOL    HW1 1621   1.992   2.394   1.526 -0.9978 -0.7383 -0.0388
  540SOL    HW2 1622   1.956   2.514   1.610 -0.0801 -0.1669 -0.4538
  541SOL     OW 1623   1.605   0.431   0.535 -0.0386  0.1411  0.0113
  541SOL    HW1 1624   1.550   0.508   0.524 -0.7288 -0.4958 -1.2461
  541SOL    HW2 1625   1.565   0.384   0.609  1.0046  1.4635  1.4657
  542SOL     OW 1626   1.449   0.056   0.155 -0.6918 -0.5467  0.1289
  542SOL    HW1 1627   1.392  -0.021   0.156  1.2527 -2.0696  0.8532
  542SOL    HW2 1628   1.476   0.066   0.246 -1.3566  1.3938  0.1488
  543SOL     OW 1629   1.820   2.634   0.340  0.4441  0.3075  0.3143
  543SOL    HW1 1630   1.734   2.599   0.365  0.9782  0.4484  2.5487
  543SOL    HW2 1631   1.830   2.713   0.393  1.8732  0.4111 -0.0755
  544SOL     OW 1632   2.000   1.351   1.916 -0.0381  0.0752 -0.2208
  544SOL    HW1 1633   1.975   1.306   1.835  0.9031  2.6221 -2.0716
  544SOL    HW2 1634   2.066   1.415   1.888  1.6801 -0.1340  2.8943
  545SOL     OW 1635   0.332   2.784   1.739  0.3834  0.1380  0.3820
  545SOL    HW1 1636   0.316   2.873   1.770  0.9384  0.6630 -0.7662
  545SOL    HW2 1637   0.427   2.777   1.735  0.3348  0.0904 -1.1226
  546SOL     OW 1638   2.858   0.070   0.722 -0.0017  0.8026  0.4792
  546SOL    HW1 1639   2.874   0.164   0.708 -2.0876  0.7720 -3.2901
  546SOL    HW2 1640   2.938   0.027   0.693 -0.1263  1.3439 -0.7230
  547SOL     OW 1641   2.705   2.656   2.090  0.4334  0.5051 -0.1567
  547SOL    HW1 1642   2.642   2.720   2.125  0.4358  0.6455 -0.4061
  547SOL    HW2 1643   2.759   2.707   2.030  1.0111  0.4620  0.3152
  548SOL     OW 1644   2.504   2.366   1.289  0.6019  0.4994 -0.9335
  548SOL    HW1 1645   2.443   2.435   1.314  1.4510  1.0037 -0.2258
  548SOL    HW2 1646   2.461   2.285   1.319  0.3689  0.8648 -0.2556
  549SOL     OW 1647   1.012   1.069   0.404 -0.2224 -1.1122  0.5724
  549SOL    HW1 1648   0.962   0.998   0.364  0.4359 -1.6339  0.6588
  549SOL    HW2 1649   1.008   1.141   0.341  0.3043 -1.7176 -0.1637
  550SOL     OW 1650   2.653   0.679   0.949  0.0478 -0.1205  0.0411
  550SOL    HW1 1651   2.607   0.723   1.020 -2.2929 -1.7214 -0.3389
  550SOL    HW2 1652   2.662   0.588   0.978  2.1124 -0.1044 -0.3703
  551SOL     OW 1653   2.850   0.954   1.129 -0.6062  0.0022  0.2616
  551SOL    HW1 1654   2.894   1.006   1.196  1.0493 -1.5739  0.4652
  551SOL    HW2 1655   2.764   0.933   1.167  0.0756 -0.3624  1.6657
  552SOL     OW 1656   1.854   2.793   1.982 -0.5664 -0.1588  0.3319
  552SOL    HW1 1657   1.834   2.841   1.902 -0.0085 -0.1752  0.1768
  552SOL    HW2 1658   1.771   2.790   2.030 -0.6520  0.7912  0.2561
  553SOL     OW 1659   1.100   2.609   1.800  0.1444  0.1766  0.8667
  553SOL    HW1 1660   1.006   2.611   1.820 -0.3382 -0.5471 -1.0942
  553SOL    HW2 1661   1.116   2.690   1.752  0.1492 -0.4601 -0.2291
  554SOL     OW 1662   1.110   1.426   0.074 -0.2442  0.3688 -0.0408
  554SOL    HW1 1663   1.090   1.459  -0.014  0.2527 -0.9229 -0.6610
  554SOL    HW2 1664   1.178   1.486   0.106 -0.7018  1.0816 -0.3774
  555SOL     OW 1665   1.743   0.285   0.840  0.1963  0.1812 -0.2974
  555SOL    HW1 1666   1.798   0.245   0.772  0.8330 -0.6414  0.6793
  555SOL    HW2 1667   1.653   0.262   0.816  0.4495 -0.4852 -0.6186
  556SOL     OW 1668   1.884   0.606   0.859  0.0127 -0.3725  0.0705
  556SOL    HW1 1669   1.835   0.588   0.779  0.1760 -1.9433  0.3081
  556SOL    HW2 1670   1.973   0.578   0.840  0.6197  1.4405  0.0209
  557SOL     OW 1671   0.564   2.059   0.124  0.2995 -0.7040  0.6024
  557SOL    HW1 1672   0.470   2.040   0.119 -0.0998  1.0778  0.5179
  557SOL    HW2 1673   0.589   2.083   0.035  0.9423 -1.5895  0.5357
  558SOL     OW 1674   1.740   0.816   0.621 -0.2053  0.5832 -0.7200
  558SOL    HW1 1675   1.663   0.805   0.565  0.1326  0.7617 -1.2295
  558SOL    HW2 1676   1.776   0.728   0.631 -1.2689  0.2792  0.6878
  559SOL     OW 1677   0.325   2.930   0.458 -0.7165  0.2159  0.3688
  559SOL    HW1 1678   0.377   2.864   0.504 -0.4753  1.7931  2.5265
  559SOL    HW2 1679   0.293   2.885   0.380  1.9551 -1.5210  0.1389
  560SOL     OW 1680   0.372   2.189   1.555  0.3206 -0.2446  0.3349
  560SOL    HW1 1681   0.411   2.128   1.492 -0.4750 -0.0342 -0.3857
  560SOL    HW2 1682   0.441   2.252   1.575  0.6147 -0.3847 -0.2364
  561SOL     OW 1683   2.655   0.009   0.918  0.1760  0.2685 -0.6044
  561SOL    HW1 1684   2.717   0.033   0.850 -0.2183  0.8870 -0.7438
  561SOL    HW2 1685   2.706  -0.047   0.977  1.6704  2.8890  0.7518
  562SOL     OW 1686   2.054   2.001   1.496  0.5668 -0.2551  0.5373
  562SOL    HW1 1687   1.998   2.031   1.425  0.9420  2.3394  1.2021
  562SOL    HW2 1688   2.074   1.910   1.475  1.1626  0.5369 -2.9885
  563SOL     OW 1689   2.077   0.232   0.482  0.1562  0.1776 -0.9322
  563SOL    HW1 1690   1.996   0.181   0.475 -0.3692  0.5854  1.3655
  563SOL    HW2 1691   2.138   0.174   0.527  0.3468  0.7279 -0.4771
  564SOL     OW 1692   2.738   1.046   0.210 -0.1335  0.1452 -0.2059
  564SOL    HW1 1693   2.818   1.005   0.243 -0.2991  0.0324  0.0573
  564SOL    HW2 1694   2.767   1.095   0.133 -0.3214 -2.5127 -2.1127
  565SOL     OW 1695   0.014   2.588   1.290 -0.2425  0.0726 -0.1019
  565SOL    HW1 1696   0.105   2.560   1.282  0.4533  2.3035 -0.9286
  565SOL    HW2 1697   0.014   2.648   1.365 -0.3725  2.2016 -1.7031
  566SOL     OW 1698   2.545   0.922   1.818 -0.6050  0.4402 -0.0988
  566SOL    HW1 1699   2.508   0.997   1.865 -1.6295 -0.4844  0.6158
  566SOL    HW2 1700   2.591   0.871   1.885 -0.9351 -0.1915 -0.3439
  567SOL     OW 1701   0.621   1.823   0.243  0.0324 -0.0524  0.3695
  567SOL    HW1 1702   0.560   1.756   0.213 -0.0590  0.3475 -0.3545
  567SOL    HW2 1703   0.587   1.904   0.207  1.4096  0.0847 -0.6897
  568SOL     OW 1704   1.518   1.273   1.912 -0.4684  0.5640 -0.2345
  568SOL    HW1 1705   1.549   1.219   1.839 -1.8850  1.1319 -1.2969
  568SOL    HW2 1706   1.472   1.346   1.870 -1.1097  1.0343  1.2298
  569SOL     OW 1707   1.910   1.083   0.018 -0.5698  0.3947  0.0174
  569SOL    HW1 1708   1.851   1.127   0.079 -0.8758 -0.9136  0.6962
  569SOL    HW2 1709   1.853   1.054  -0.053 -0.4606  0.5587 -0.1401
  570SOL     OW 1710   2.169   0.098   0.168  0.5249  0.0054  0.3200
  570SOL    HW1 1711   2.123   0.144   0.098 -0.7471 -0.7471  0.6314
  570SOL    HW2 1712   2.243   0.155   0.189  0.3493  0.7338 -0.9263
  571SOL     OW 1713   1.192   2.784   0.432 -0.0222 -0.4249 -0.5967
  571SOL    HW1 1714   1.137   2.863   0.437  1.1555  0.3682  0.4666
  571SOL    HW2 1715   1.215   2.766   0.523 -0.2225 -1.9934 -0.8318
  572SOL     OW 1716   1.103   1.578   0.361 -0.3303  0.0370 -0.1985
  572SOL    HW1 1717   1.152   1.501   0.390  0.9030  0.5701 -0.8289
  572SOL    HW2 1718   1.086   1.627   0.441 -0.8636 -0.7158  0.1705
  573SOL     OW 1719   2.197   2.788   1.841 -0.2124  0.2240 -0.3289
  573SOL    HW1 1720   2.190   2.699   1.876 -0.7563 -0.1421 -1.3239
  573SOL    HW2 1721   2.272   2.785   1.782 -1.4843 -0.1985 -2.0268
  574SOL     OW 1722   2.049   0.106   0.760  0.3018  0.2050 -0.0446
  574SOL    HW1 1723   2.101   0.184   0.743 -0.3583  0.8567  0.8674
  574SOL    HW2 1724   1.967   0.120   0.713  0.4599 -0.2858 -0.4861
  575SOL     OW 1725   2.537   0.301   0.855 -0.2603 -0.4175 -0.1976
  575SOL    HW1 1726   2.500   0.318   0.768 -0.2635 -1.4505 -0.4091
  575SOL    HW2 1727   2.525   0.207   0.868 -1.8911 -0.0352  1.6617
  576SOL     OW 1728   1.984   0.089   1.196 -0.2445  0.4098  0.5058
  576SOL    HW1 1729   2.038   0.089   1.117  0.5507 -2.0090  0.9731
  576SOL    HW2 1730   2.006   0.172   1.240  1.6240  0.3832 -0.2724
  577SOL     OW 1731   0.292   0.799   0.680 -0.9044  0.0729  0.4138
  577SOL    HW1 1732   0.385   0.779   0.671 -0.6266  1.2889  0.3528
  577SOL    HW2 1733   0.272   0.786   0.773 -0.6363 -0.0162  0.4582
  578SOL     OW 1734   0.223   0.785   0.980  0.0699 -0.1891 -0.3408
  578SOL    HW1 1735   0.222   0.859   1.041  1.7035 -0.4372  0.0193
  578SOL    HW2 1736   0.130   0.765   0.967 -0.3618  0.2982  1.5541
  579SOL     OW 1737   2.270   0.136   1.892  0.0423  0.1716 -0.2555
  579SOL    HW1 1738   2.222   0.053   1.902  3.3609 -1.6796  2.0217
  579SOL    HW2 1739   2.250   0.184   1.972 -0.7077  0.9963 -0.9156
  580SOL     OW 1740   0.076   2.953   0.921 -0.5205 -0.6077 -0.0191
  580SOL    HW1 1741   0.106   2.936   0.832  2.2146  1.4110  0.3907
  580SOL    HW2 1742   0.031   3.037   0.915 -0.2338 -0.4138  0.5117
  581SOL     OW 1743   2.721   0.791   2.000  0.1016 -0.2325 -0.6470
  581SOL    HW1 1744   2.733   0.696   2.005  0.1615 -0.2008 -0.0968
  581SOL    HW2 1745   2.688   0.815   2.087  1.7261  0.4714 -0.1725
  582SOL     OW 1746   0.516   1.057   1.103 -0.6671  0.0248 -0.1071
  582SOL    HW1 1747   0.556   1.013   1.178 -0.2348  2.3205  1.1067
  582SOL    HW2 1748   0.422   1.051   1.119 -0.6382 -0.9669 -0.2839
  583SOL     OW 1749   2.207   0.882   2.043  0.0826 -0.0492 -0.2799
  583SOL    HW1 1750   2.230   0.937   1.969  1.9836 -0.1235  0.1990
  583SOL    HW2 1751   2.290   0.843   2.071 -0.8901 -1.5627  0.6623
  584SOL     OW 1752   0.171   1.917   0.915 -0.2755 -0.1297 -0.2019
  584SOL    HW1 1753   0.220   1.979   0.860  0.1772 -0.2349  0.0752
  584SOL    HW2 1754   0.163   1.962   0.999  0.5925 -0.6806  0.1950
  585SOL     OW 1755   1.991   1.023   1.862 -0.4698  0.2476  0.3411
  585SOL    HW1 1756   1.986   1.109   1.820  0.9297  1.3848  2.3251
  585SOL    HW2 1757   1.910   1.016   1.912  0.0376  1.0890  1.3142
  586SOL     OW 1758   0.429   0.636   1.105 -0.1562 -0.6981  0.4440
  586SOL    HW1 1759   0.385   0.645   1.189 -0.9874 -3.5206  0.4062
  586SOL    HW2 1760   0.364   0.663   1.040  0.6765  2.0458  0.6344
  587SOL     OW 1761   1.824   0.038   1.407  0.0913 -0.0034 -0.2394
  587SOL    HW1 1762   1.877  -0.011   1.471  2.7127  3.1065  0.2636
  587SOL    HW2 1763   1.885   0.057   1.336 -0.3507  3.4115  0.1496
  588SOL     OW 1764   2.444   0.449   1.928  0.2767 -0.0001  0.4725
  588SOL    HW1 1765   2.369   0.411   1.974 -0.2281  1.4093  0.8646
  588SOL    HW2 1766   2.406   0.490   1.850  0.8679 -0.6535 -0.1724
  589SOL     OW 1767   2.110   1.372   1.205 -0.5416  0.2299  0.2191
  589SOL    HW1 1768   2.040   1.349   1.144 -1.2230  0.2797  0.9667
  589SOL    HW2 1769   2.082   1.455   1.244 -0.2834  0.0228  0.8549
  590SOL     OW 1770   2.378   2.806   0.882 -0.0767  0.4659 -0.2636
  590SOL    HW1 1771   2.452   2.867   0.875  0.1663  0.0181 -2.5329
  590SOL    HW2 1772   2.306   2.859   0.914  0.2394  1.9146 -1.7903
  591SOL     OW 1773   2.755   1.912   1.116  0.3335 -0.0229  0.0210
  591SOL    HW1 1774   2.713   1.834   1.152  1.9041 -0.4470  1.0057
  591SOL    HW2 1775   2.760   1.895   1.022 -1.3465 -0.0982 -0.0834
  592SOL     OW 1776   1.652   2.086   1.407 -0.6368  0.2116  0.6437
  592SOL    HW1 1777   1.722   2.134   1.363  0.3426 -1.1973  0.6136
  592SOL    HW2 1778   1.625   2.019   1.344 -1.3046  0.0756  1.0565
  593SOL     OW 1779   1.151   1.852   0.993  0.0165  0.4597 -0.9448
  593SOL    HW1 1780   1.212   1.879   1.062  2.6539 -1.5544 -2.2879
  593SOL    HW2 1781   1.106   1.775   1.029 -0.8860  1.2242 -0.4005
  594SOL     OW 1782   0.388   1.067   1.404 -0.2590 -0.5486  0.6788
  594SOL    HW1 1783   0.348   1.005   1.466 -1.0789  0.9636  1.7410
  594SOL    HW2 1784   0.481   1.064   1.424 -0.5605  0.3621  2.5179
  595SOL     OW 1785   2.348   1.837   0.398  0.0939 -0.5932  0.2227
  595SOL    HW1 1786   2.309   1.791   0.325  0.4036 -1.2584  0.4662
  595SOL    HW2 1787   2.364   1.769   0.464  0.6275 -0.1572  0.5583
  596SOL     OW 1788   1.027   1.897   1.627 -0.5007  0.4439 -0.3181
  596SOL    HW1 1789   1.006   1.990   1.625 -0.7329  0.4448  1.0153
  596SOL    HW2 1790   0.967   1.861   1.692  2.2808  0.1216  2.3278
  597SOL     OW 1791   1.709   2.735   1.015  0.0243  0.1871 -0.1924
  597SOL    HW1 1792   1.714   2.640   1.019 -0.7052 -0.0168 -2.5987
  597SOL    HW2 1793   1.772   2.766   1.081  3.6854 -1.9638 -2.3410
   2.96407   2.96407   2.09592   0.00000   0.00000   0.00000   0.00000   1.48204   1.48204
