# Supplementary material for: Implementation of adaptive integration method for free energy calculations in molecular systems
Source: PeerJ Comput Sci. 2020 Mar 16;6:e264. doi: 10.7717/peerj-cs.264 (PMC7808261; doi:10.7717/peerj-cs.264)
Supplement: Supplemental Information 1 — Three directories: (1) gmxProgFiles contains source code to build AIM into GROMACS 5.1.4; (2) gmxInputFiles contains input files for GROMACS to reproduce our results; (3) AnalysisFiles contains Jupyter notebook files for analyzing results producing graphs. [file peerj-cs-06-264-s001.gz › gmxInputFiles/README.txt]

This folder contains the GROMACS input files to reproduce our results.

Initial structure and topology files are provided (*.gro, *.top, *.itp). These
files are used as inputs to equilibrate the systems by:
(1) Energy minimization (methane_em.mdp, tripep_A2V_em.mdp)
(2) Position restrained simulation (methane_pr.mdp, tripep_A2V_pr.mdp)
(3) Unrestrained equilibration simulation (methane_md.mdp, tripep_A2V_md.mdp)

Production free energy calculations were carried out using AIM
(methane_expanded.mdp, tripep_A2V_expanded.mdp) and fixed lambda
(methane_fixed.mdp, tripep_A2V_fixed.mdp) simulations.
