# Supplementary material for: Implementation of adaptive integration method for free energy calculations in molecular systems
Source: PeerJ Comput Sci. 2020 Mar 16;6:e264. doi: 10.7717/peerj-cs.264 (PMC7808261; doi:10.7717/peerj-cs.264)
Supplement: Supplemental Information 1 — Three directories: (1) gmxProgFiles contains source code to build AIM into GROMACS 5.1.4; (2) gmxInputFiles contains input files for GROMACS to reproduce our results; (3) AnalysisFiles contains Jupyter notebook files for analyzing results producing graphs. [file peerj-cs-06-264-s001.gz › gmxProgFiles/paths.txt]

gromacs-5.1.4/src/gromacs/gmxlib/names.c
gromacs-5.1.4/src/gromacs/gmxlib/typedefs.c
gromacs-5.1.4/src/gromacs/legacyheaders/types/enums.h
gromacs-5.1.4/src/gromacs/legacyheaders/types/state.h
gromacs-5.1.4/src/gromacs/mdlib/expanded.c
