# Supplementary material for: Implementation of adaptive integration method for free energy calculations in molecular systems
Source: PeerJ Comput Sci. 2020 Mar 16;6:e264. doi: 10.7717/peerj-cs.264 (PMC7808261; doi:10.7717/peerj-cs.264)
Supplement: Supplemental Information 1 — Three directories: (1) gmxProgFiles contains source code to build AIM into GROMACS 5.1.4; (2) gmxInputFiles contains input files for GROMACS to reproduce our results; (3) AnalysisFiles contains Jupyter notebook files for analyzing results producing graphs. [file peerj-cs-06-264-s001.gz › gmxProgFiles/README.txt]

This folder contains the files necessary to modify GROMACS 5.1.4 to use AIM.

1. Use the six included *.h and *.c files to replace the GROMACS source code
files. Use paths.txt to find the locations of these files.

2. Follow the GROMACS instructions to compile the source code normally.
